# Supplementary material for: Exposure to sublethal concentrations of methoxyfenozide disrupts honey bee colony activity and thermoregulation
Source: PLoS One. 2019 Mar 28;14(3):e0204635. doi: 10.1371/journal.pone.0204635 (PMC6438536; doi:10.1371/journal.pone.0204635)
Supplement: S1 File — (XLSX) [file pone.0204635.s005.xlsx]

## Sheet: Fall 2016 raw weight data (kg)
hive no:	131	133	135	168	1613	1618	130	134	139	166	1616	1619	136	137	138	164	1614	1617
date	125ppb	125ppb	125ppb	125ppb	125ppb	125ppb	500ppb	500ppb	500ppb	500ppb	500ppb	500ppb	control	control	control	control	control	control
2016-08-18 11:02:06	39.3128	31.7601	40.3233	44.7983	42.479	38.0785	38.4062	47.3752	37.6445	35.6397	46.4566	42.7172	50.5646	42.1397	41.645	42.2066	39.3196	46.6329
2016-08-18 11:07:06	39.3102	31.7485	40.3159	44.7983	42.4776	38.0723	38.4062	47.3678	37.6362	35.6397	46.4553	42.7076	50.5646	42.1426	41.6404	42.2013	39.3305	46.6273
2016-08-18 11:12:06	39.2992	31.7485	40.3117	44.7878	42.468	38.0681	38.4033	47.3608	37.6315	35.6341	46.4501	42.6877	50.5591	42.1326	41.6363	42.1917	39.3253	46.6168
2016-08-18 11:17:06	39.2992	31.743	40.3131	44.769	42.468	38.0582	38.4005	47.3594	37.6218	35.6301	46.4444	42.6794	50.5489	42.1179	41.6321	42.1877	39.2768	46.6181
2016-08-18 11:22:06	39.2616	31.7485	40.3145	44.7756	42.4614	38.061	38.3948	47.365	37.6204	35.6262	46.4444	42.6825	50.5475	42.1165	41.6279	42.1838	39.3021	46.6102
2016-08-18 11:27:06	39.2857	31.743	40.3075	44.7673	42.4575	38.052	38.3844	47.358	37.6116	35.6249	46.4418	42.6768	50.5392	42.109	41.6205	42.1781	39.2995	46.6102
2016-08-18 11:32:06	39.2694	31.7416	40.3001	44.769	42.4452	38.0506	38.3858	47.3506	37.5991	35.6075	46.4379	42.6716	50.5378	42.1047	41.6279	42.1636	39.2956	46.6006
2016-08-18 11:37:06	39.2708	31.7314	40.2973	44.7472	42.4562	38.0464	38.3744	47.3437	37.6047	35.6075	46.4327	42.6638	50.5406	42.0929	41.6238	42.1605	39.2956	46.5941
2016-08-18 11:42:06	39.2738	31.7314	40.3047	44.7516	42.4426	38.0393	38.3668	47.3307	37.5991	35.6036	46.4231	42.6556	50.5318	42.0947	41.6164	42.1579	39.2847	46.5941
2016-08-18 11:47:06	39.2589	31.7244	40.2848	44.7498	42.4316	38.0317	38.3583	47.3196	37.5931	35.5992	46.427	42.6395	50.5146	42.0872	41.6136	42.1474	39.286	46.5897
2016-08-18 11:52:06	39.2589	31.7161	40.2834	44.7354	42.4316	38.0303	38.3465	47.3094	37.5903	35.5914	46.4257	42.6382	50.5105	42.0843	41.6108	42.1474	39.282	46.5858
2016-08-18 11:57:06	39.2563	31.7188	40.2862	44.7328	42.4263	38.0275	38.3512	47.3094	37.5861	35.5818	46.4231	42.6356	50.4604	42.0739	41.6067	42.1404	39.2755	46.5831
2016-08-18 12:02:06	39.2506	31.71	40.2732	44.7284	42.4198	38.0218	38.3626	47.2997	37.5806	35.5805	46.4031	42.6247	50.4864	42.0711	41.6034	42.1351	39.2729	46.5735
2016-08-18 12:07:06	39.248	31.7059	40.2718	44.7166	42.4049	38.0232	38.3583	47.2909	37.5421	35.5713	46.407	42.613	50.4947	42.0569	41.5895	42.1259	39.2672	46.5631
2016-08-18 12:12:06	39.244	31.7003	40.2649	44.7123	42.4062	38.019	38.3569	47.2867	37.5718	35.5578	46.3966	42.6156	50.4892	42.0507	41.5923	42.1215	39.258	46.5591
2016-08-18 12:17:06	39.2357	31.6915	40.2589	44.7123	42.3952	38.0157	38.3569	47.2839	37.562	35.5513	46.3844	42.6117	50.4808	42.0465	41.5909	42.115	39.2593	46.5561
2016-08-18 12:22:06	39.2414	31.6873	40.2589	44.7083	42.3926	38.0204	38.3526	47.2783	37.5546	35.5513	46.3792	42.6022	50.4822	42.0436	41.5794	42.111	39.2646	46.5548
2016-08-18 12:27:06	39.2305	31.6845	40.2519	44.7005	42.3886	38.0204	38.3451	47.2783	37.5532	35.5417	46.3779	42.5944	50.4734	42.0346	41.5683	42.1066	39.2515	46.5469
2016-08-18 12:32:06	39.2265	31.6859	40.2445	44.7018	42.3821	38.0275	38.3365	47.2765	37.5361	35.5321	46.3657	42.5848	50.4591	42.0114	41.565	42.0974	39.2497	46.5443
2016-08-18 12:37:06	39.2265	31.6873	40.2361	44.6856	42.3724	38.036	38.3408	47.2626	37.5189	35.5282	46.3644	42.5796	50.4563	41.9764	41.5567	42.0891	39.2432	46.5334
2016-08-18 12:42:06	39.2226	31.6859	40.2403	44.6817	42.3685	38.0379	38.3394	47.2566	37.5106	35.5256	46.3561	42.5757	50.4479	41.984	41.5512	42.0851	39.2418	46.5417
2016-08-18 12:47:06	39.2116	31.6817	40.2361	44.6695	42.3575	38.045	38.3304	47.2538	37.4791	35.5217	46.3548	42.5623	50.4419	41.9778	41.5465	42.0759	39.2309	46.5347
2016-08-18 12:52:06	39.2143	31.679	40.2403	44.6655	42.3549	38.0492	38.3261	47.251	37.4865	35.5217	46.3483	42.5623	50.3697	41.9721	41.541	42.0702	39.2231	46.5242
2016-08-18 12:57:06	39.2103	31.679	40.2348	44.6585	42.3509	38.0506	38.3218	47.2441	37.4791	35.5147	46.3431	42.5514	50.4294	41.9546	41.5424	42.065	39.227	46.5268
2016-08-18 13:02:06	39.2037	31.6776	40.2431	44.6494	42.3413	38.0757	38.3072	47.2552	37.4652	35.5191	46.3431	42.5423	50.4206	41.9475	41.5253	42.0571	39.2165	46.5093
2016-08-18 13:07:06	39.2007	31.6729	40.2463	44.6454	42.3413	38.0799	38.3147	47.2482	37.4693	35.5191	46.3535	42.538	50.4123	41.9433	41.5266	42.0597	39.2082	46.5159
2016-08-18 13:12:06	39.1954	31.6715	40.2547	44.6371	42.3308	38.0799	38.3086	47.251	37.4679	35.5121	46.3792	42.541	50.4049	41.9475	41.5183	42.0527	39.2121	46.5146
2016-08-18 13:17:06	39.1889	31.6303	40.2677	44.6371	42.3294	38.1002	38.3029	47.2413	37.4693	35.5121	46.3909	42.5475	50.3965	41.9736	41.5081	42.0448	39.2003	46.5133
2016-08-18 13:22:06	39.1416	31.6632	40.2746	44.6306	42.3172	38.1073	38.3072	47.238	37.4777	35.5191	46.4127	42.5488	50.3794	42.0015	41.504	42.0501	39.1641	46.512
2016-08-18 13:27:06	39.1779	31.6572	40.276	44.6332	42.3132	38.103	38.3057	47.2255	37.4879	35.5121	46.4288	42.5887	50.3794	42.0346	41.5012	42.0597	39.2043	46.5146
2016-08-18 13:32:06	39.1779	31.6632	40.2834	44.6306	42.3023	38.113	38.3057	47.2269	37.4934	35.5121	46.4566	42.6074	50.3697	42.0787	41.4984	42.0716	39.2069	46.5229
2016-08-18 13:37:06	39.1525	31.6715	40.2987	44.6262	42.2874	38.1205	38.3057	47.2353	37.5319	35.4947	46.4805	42.6421	50.3595	42.1179	41.5012	42.0637	39.1881	46.5211
2016-08-18 13:42:06	39.1643	31.6743	40.2959	44.6411	42.2887	38.1262	38.3057	47.2454	37.5634	35.5056	46.4862	42.6569	50.3664	42.1629	41.5095	42.1084	39.1816	46.5281
2016-08-18 13:47:06	39.1591	31.6757	40.2932	44.6507	42.2847	38.1304	38.3057	47.2654	37.5903	35.503	46.5023	42.6729	50.3512	42.1861	41.5012	42.1325	39.1934	46.5373
2016-08-18 13:52:06	39.1494	31.6776	40.2932	44.6385	42.2672	38.1276	38.3086	47.2751	37.626	35.4934	46.5314	42.6877	50.3326	42.2008	41.5068	42.1391	39.1855	46.5495
2016-08-18 13:57:06	39.1525	31.6715	40.289	44.676	42.2632	38.1304	38.3114	47.2909	37.6561	35.4947	46.5397	42.6955	50.3396	42.2372	41.5142	42.1623	39.1842	46.5696
2016-08-18 14:02:06	39.1429	31.6804	40.2973	44.6843	42.2457	38.1366	38.3204	47.3339	37.683	35.4868	46.5436	42.7128	50.3197	42.2548	41.5197	42.1689	39.2056	46.6006
2016-08-18 14:07:06	39.1416	31.6817	40.2945	44.6948	42.247	38.138	38.3323	47.3608	37.6987	35.4881	46.5544	42.7289	50.3225	42.2694	41.534	42.189	39.2017	46.6207
2016-08-18 14:12:06	39.1481	31.6873	40.2987	44.7123	42.2444	38.1422	38.3493	47.3863	37.733	35.4842	46.5623	42.7397	50.3141	42.2969	41.5465	42.2039	39.2204	46.6569
2016-08-18 14:17:06	39.1402	31.6887	40.3103	44.7219	42.2361	38.1451	38.3612	47.4034	37.7488	35.4881	46.5649	42.7397	50.3081	42.3087	41.5636	42.2162	39.2204	46.6797
2016-08-18 14:22:06	39.135	31.6929	40.3061	44.7419	42.2295	38.1394	38.373	47.4349	37.766	35.4868	46.5705	42.7532	50.2956	42.3144	41.5683	42.2254	39.2445	46.7163
2016-08-18 14:27:06	39.1389	31.6975	40.302	44.7542	42.2212	38.1408	38.3844	47.4618	37.7757	35.4855	46.5705	42.7558	50.2826	42.3215	41.5821	42.2254	39.2541	46.739
2016-08-18 14:32:06	39.1389	31.7003	40.3034	44.7729	42.2054	38.138	38.3962	47.4864	37.7812	35.4829	46.5731	42.7545	50.2724	42.3234	41.5882	42.2337	39.2646	46.7617
2016-08-18 14:37:06	39.1376	31.6975	40.2987	44.7865	42.208	38.129	38.4109	47.5003	37.7901	35.4829	46.5771	42.7571	50.2669	42.3248	41.6067	42.2403	39.2646	46.7792
2016-08-18 14:42:06	39.1402	31.6989	40.2904	44.8053	42.1944	38.1148	38.4194	47.5049	37.7956	35.4829	46.5771	42.7571	50.2627	42.3291	41.6252	42.2403	39.2702	46.8063
2016-08-18 14:47:06	39.1416	31.7073	40.2987	44.8131	42.1861	38.138	38.4384	47.5206	37.7887	35.4895	46.581	42.7649	50.2539	42.3263	41.639	42.239	39.2877	46.8238
2016-08-18 14:52:06	39.1468	31.7031	40.2959	44.8306	42.1756	38.1318	38.4587	47.529	37.7845	35.4934	46.5784	42.761	50.2539	42.3305	41.6548	42.2416	39.2982	46.8369
2016-08-18 14:57:06	39.1525	31.7086	40.2959	44.8345	42.1659	38.129	38.2678	47.5489	37.8016	35.5003	46.5784	42.761	50.2613	42.3263	41.6635	42.2443	39.3034	46.8504
2016-08-18 15:02:06	39.1525	31.7086	40.2987	44.8494	42.1567	38.129	38.4749	47.5559	37.8044	35.5056	46.5731	42.761	50.2669	42.2997	41.6719	42.2456	39.3104	46.8587
2016-08-18 15:07:06	39.1538	31.7086	40.3061	44.8603	42.1457	38.1191	38.4805	47.5577	37.7998	35.5095	46.5705	42.7649	50.2826	42.3376	41.682	42.2456	39.3144	46.8639
2016-08-18 15:12:06	39.1578	31.7086	40.3061	44.8751	42.1339	38.1177	38.491	47.5647	37.7956	35.5147	46.5692	42.7679	50.2924	42.2898	41.6876	42.2443	39.313	46.8679
2016-08-18 15:17:06	39.1617	31.7045	40.2973	44.8751	42.1177	38.1045	38.4966	47.5619	37.797	35.5217	46.561	42.7623	50.297	42.3215	41.6973	42.2456	39.3209	46.8731
2016-08-18 15:22:06	39.1604	31.7161	40.302	44.8843	42.1107	38.1163	38.4995	47.5619	37.7956	35.5295	46.5649	42.7623	50.3095	42.3158	41.7019	42.2377	39.3209	46.884
2016-08-18 15:27:06	39.1604	31.723	40.3075	44.8991	42.1028	38.1115	38.5085	47.5633	37.7928	35.5443	46.5649	42.7662	50.3252	42.3102	41.7103	42.2364	39.3209	46.8827
2016-08-18 15:32:06	39.1578	31.7216	40.3034	44.907	42.0971	38.1059	38.5099	47.5619	37.7831	35.5513	46.5636	42.7649	50.3438	42.3116	41.726	42.2364	39.3305	46.8866
2016-08-18 15:37:06	39.1604	31.7244	40.3117	44.9101	42.0866	38.1101	38.5099	47.566	37.7785	35.5552	46.5597	42.7584	50.3623	42.3073	41.7191	42.2324	39.3305	46.8853
2016-08-18 15:42:06	39.1564	31.723	40.3103	44.9245	42.0852	38.1073	38.5099	47.5559	37.7799	35.547	46.5597	42.7558	50.3836	42.2969	41.7389	42.2201	39.3279	46.8827
2016-08-18 15:47:06	39.1643	31.7272	40.3103	44.9288	42.1015	38.1059	38.5113	47.5577	37.7771	35.57	46.5584	42.7519	50.4095	42.2926	41.7459	42.2324	39.3331	46.8879
2016-08-18 15:52:06	39.1591	31.7258	40.3103	44.9328	42.1107	38.1059	38.5142	47.5559	37.7729	35.5779	46.5584	42.7558	50.4294	42.2912	41.7487	42.2267	39.3331	46.8801
2016-08-18 15:57:06	39.1604	31.7244	40.3061	44.9463	42.1216	38.0974	38.5099	47.5577	37.7743	35.5818	46.5584	42.7519	50.4466	42.2836	41.7547	42.2162	39.3401	46.8775
2016-08-18 16:02:06	39.163	31.73	40.3089	44.938	42.1528	38.0974	38.5099	47.5591	37.7799	35.5818	46.557	42.7558	50.4577	42.2765	41.7561	42.2118	39.3331	46.8652
2016-08-18 16:07:06	39.1617	31.7314	40.3117	44.9463	42.1716	38.096	38.5099	47.5531	37.766	35.5914	46.5475	42.7423	50.4734	42.2694	41.7658	42.2149	39.3401	46.8692
2016-08-18 16:12:06	39.1591	31.7314	40.3089	44.9101	42.2054	38.0941	38.5042	47.5447	37.7613	35.5927	46.5501	42.7584	50.2757	42.2794	41.7616	42.2079	39.3414	46.8679
2016-08-18 16:17:06	39.1564	31.7286	40.3117	44.9406	42.2282	38.1059	38.5023	47.5475	37.753	35.5927	46.5449	42.7571	50.5021	42.2751	41.7658	42.1987	39.3344	46.8652
2016-08-18 16:22:06	39.1538	31.736	40.3186	44.9624	42.2457	38.1045	38.5042	47.5447	37.7386	35.5979	46.5384	42.7584	50.5179	42.2619	41.7713	42.1987	39.3427	46.8613
2016-08-18 16:27:06	39.1512	31.7416	40.3205	44.9638	42.2685	38.1016	38.4995	47.5475	37.7372	35.5953	46.5301	42.7623	50.5345	42.2709	41.7713	42.1877	39.3227	46.8438
2016-08-18 16:32:06	39.1512	31.7374	40.3205	44.969	42.2996	38.1045	38.5042	47.5318	37.733	35.5953	46.521	42.7571	50.5419	42.2647	41.7829	42.1781	39.3401	46.8543
2016-08-18 16:37:06	39.1481	31.7402	40.3186	44.9716	42.3172	38.103	38.4952	47.529	37.7317	35.5914	46.514	42.7597	50.5563	42.2926	41.7829	42.1715	39.3401	46.8587
2016-08-18 16:42:06	39.1512	31.7374	40.3089	44.9755	42.3198	37.9651	38.4952	47.5049	37.7275	35.5875	46.5075	42.7584	50.5633	42.2562	41.7815	42.1728	39.3371	46.8556
2016-08-18 16:47:06	39.1429	31.7416	40.3186	44.9782	42.336	38.0757	38.4867	47.5188	37.7303	35.5779	46.4914	42.7662	50.566	42.2548	41.7815	42.1754	39.3331	46.8504
2016-08-18 16:52:06	39.1389	31.7402	40.3173	44.9703	42.3536	38.0506	38.4834	47.522	37.7372	35.5844	46.4849	42.7679	50.5702	42.2533	41.7829	42.1662	39.3358	46.8382
2016-08-18 16:57:06	39.135	31.7374	40.3205	44.969	42.3575	38.0898	38.4834	47.5146	37.733	35.5831	46.474	42.7649	50.5804	42.2477	41.7898	42.154	39.3331	46.8251
2016-08-18 17:02:06	39.128	31.7402	40.3233	44.9664	42.3496	38.087	38.4805	47.4975	37.7242	35.5818	46.4675	42.7636	50.5818	42.2344	41.7898	42.1448	39.3292	46.8224
2016-08-18 17:07:06	39.128	31.7388	40.3233	44.9594	42.3439	38.0842	38.4692	47.4877	37.7215	35.5862	46.4514	42.7649	50.5818	42.2344	41.7898	42.1391	39.3292	46.8142
2016-08-18 17:12:06	39.1254	31.7346	40.3186	44.9607	42.3387	38.0757	38.463	47.4762	37.7242	35.5792	46.4514	42.7636	50.5915	42.2372	41.7931	42.1404	39.324	46.8168
2016-08-18 17:17:06	39.0702	31.7346	40.3247	44.797	42.336	38.0827	38.4644	47.4789	37.7256	35.5805	46.4527	42.7649	50.5901	42.2344	41.7944	42.1474	39.3196	46.829
2016-08-18 17:22:06	39.1227	31.743	40.3275	44.8895	42.3413	38.0827	38.4677	47.4664	37.7187	35.5766	46.454	42.7649	50.5947	42.2316	41.7931	42.1487	39.3157	46.8019
2016-08-18 17:27:06	39.1214	31.7416	40.3288	44.9651	42.3373	38.0842	38.4573	47.4479	37.7289	35.5753	46.4579	42.761	50.5975	42.2287	41.7958	42.1526	39.3183	46.8142
2016-08-18 17:32:06	39.1131	31.7444	40.3302	44.9677	42.3281	38.0842	38.4412	47.4062	37.7289	35.5766	46.4527	42.7506	50.5934	42.224	41.7944	42.1487	39.317	46.829
2016-08-18 17:37:06	39.1091	31.743	40.3261	44.9114	42.3264	38.0799	38.4313	47.3738	37.7228	35.5687	46.4566	42.7532	50.5934	42.2212	41.7931	42.1434	39.1881	46.8399
2016-08-18 17:42:06	39.1105	31.7444	40.3302	44.9542	42.3294	38.0842	38.4412	47.3525	37.7256	35.5539	46.4501	42.7532	50.5859	42.2287	41.7986	42.1325	39.2366	46.8399
2016-08-18 17:47:06	39.1078	31.7499	40.3288	44.9502	42.3281	38.0827	38.4355	47.3122	37.733	35.5687	46.4514	42.7532	50.5901	42.2316	41.8028	42.0891	39.2877	46.8425
2016-08-18 17:52:06	39.1065	31.7485	40.3288	44.9354	42.3334	38.0898	38.4152	47.2751	37.733	35.567	46.4553	42.7571	50.5859	42.2287	41.8069	41.9786	39.2497	46.8399
2016-08-18 17:57:06	39.1052	31.7518	40.3302	44.9166	42.3264	38.0912	38.3991	47.2167	37.7303	35.567	46.4579	42.7571	50.5804	42.2273	41.8116	41.852	39.3065	46.8382
2016-08-18 18:02:06	39.1039	31.7485	40.3275	44.9087	42.3237	38.061	38.3844	47.2496	37.7317	35.5657	46.4553	42.7519	50.5762	42.2287	41.8143	41.7669	39.3157	46.8412
2016-08-18 18:07:06	39.1039	31.7499	40.3288	44.9101	42.3145	38.0988	38.3744	47.2482	37.7289	35.5591	46.4579	42.7558	50.5776	42.2287	41.8116	41.752	39.3183	46.8412
2016-08-18 18:12:06	39.0999	31.7546	40.3302	44.9057	42.3159	38.1016	38.364	47.2441	37.7289	35.5591	46.4605	42.7519	50.5748	42.2301	41.8143	41.7292	39.324	46.8355
2016-08-18 18:17:06	39.0956	31.7587	40.3316	44.9057	42.3106	38.103	38.3612	47.251	37.7428	35.5565	46.4618	42.7519	50.5688	42.233	41.8199	41.7547	39.3253	46.829
2016-08-18 18:22:06	39.0943	31.7629	40.3316	44.9127	42.3088	38.103	38.3526	47.2765	37.7442	35.5565	46.4631	42.7519	50.566	42.233	41.8199	41.7897	39.324	46.8277
2016-08-18 18:27:06	39.0929	31.7685	40.3316	44.907	42.3075	38.1059	38.3541	47.3052	37.7544	35.5539	46.4592	42.7488	50.5591	42.2344	41.8213	41.8279	39.3209	46.8264
2016-08-18 18:32:06	39.0916	31.7685	40.3344	44.907	42.3062	38.1101	38.3451	47.3279	37.7585	35.5552	46.4579	42.7506	50.5563	42.2358	41.8185	41.852	39.3227	46.8238
2016-08-18 18:37:06	39.089	31.7731	40.3358	44.9101	42.3049	38.1148	38.3479	47.3566	37.7627	35.5539	46.4566	42.7506	50.5461	42.2429	41.8213	41.8695	39.3305	46.8277
2016-08-18 18:42:06	39.089	31.7745	40.3358	44.9127	42.3036	38.1191	38.3479	47.3691	37.7673	35.5552	46.4566	42.7545	50.5345	42.2458	41.8227	41.891	39.3344	46.8329
2016-08-18 18:47:06	39.0903	31.7787	40.339	44.9127	42.3062	38.1262	38.3526	47.3766	37.7687	35.5552	46.4553	42.7571	50.5304	42.2477	41.8199	41.9019	39.3427	46.8399
2016-08-18 18:52:06	39.0877	31.7815	40.3372	44.9127	42.3075	38.1304	38.3555	47.3821	37.7729	35.5552	46.454	42.7597	50.5378	42.2491	41.824	41.9085	39.3467	46.8425
2016-08-18 18:57:06	39.089	31.7856	40.3372	44.9153	42.3023	38.1337	38.3512	47.3849	37.7785	35.5526	46.4527	42.7623	50.5392	42.2491	41.824	41.9111	39.3506	46.8452
2016-08-18 19:02:06	39.0877	31.7903	40.3404	44.9192	42.2983	38.138	38.3493	47.3821	37.7831	35.5496	46.4501	42.7662	50.5345	42.2505	41.824	41.9111	39.3559	46.8438
2016-08-18 19:07:06	39.0851	31.793	40.3404	44.9218	42.2983	38.1422	38.3436	47.3863	37.7873	35.5513	46.4457	42.7679	50.5345	42.2477	41.8199	41.9155	39.3576	46.8452
2016-08-18 19:12:06	39.0864	31.7958	40.339	44.9218	42.2996	38.1422	38.3379	47.3849	37.7887	35.547	46.4405	42.7679	50.5318	42.2458	41.8199	41.9168	39.3615	46.8452
2016-08-18 19:17:06	39.0837	31.7958	40.3358	44.9205	42.297	38.1422	38.3323	47.3849	37.7914	35.543	46.4366	42.7705	50.5318	42.2444	41.8185	41.9125	39.3615	46.8438
2016-08-18 19:22:06	39.0824	31.7958	40.3372	44.9192	42.2957	38.1422	38.3275	47.3807	37.7956	35.5404	46.434	42.7692	50.5332	42.2429	41.8185	41.9142	39.3602	46.8412
2016-08-18 19:27:06	39.0837	31.7972	40.3344	44.9166	42.297	38.1408	38.3218	47.3779	37.7942	35.5365	46.4314	42.7705	50.529	42.2401	41.8129	41.9168	39.3615	46.8369
2016-08-18 19:32:06	39.0754	31.8	40.3372	44.9166	42.2931	38.1408	38.3162	47.3779	37.7984	35.5365	46.427	42.7718	50.5234	42.2344	41.8129	41.9195	39.3602	46.8316
2016-08-18 19:37:06	39.0824	31.7986	40.3344	44.914	42.2913	38.1408	38.3086	47.3738	37.797	35.5308	46.4244	42.7744	50.5276	42.2344	41.8102	41.9182	39.3589	46.8303
2016-08-18 19:42:06	39.0811	31.7972	40.333	44.914	42.2874	38.1422	38.3029	47.3738	37.7984	35.5321	46.4179	42.7679	50.522	42.224	41.8116	41.9168	39.3576	46.8251
2016-08-18 19:47:06	39.0798	31.7972	40.3302	44.9114	42.2887	38.1394	38.3001	47.3678	37.8016	35.5269	46.4205	42.7692	50.5193	42.2316	41.8116	41.9168	39.3576	46.8224
2016-08-18 19:52:06	39.078	31.8	40.333	44.9114	42.286	38.1408	38.2925	47.2867	37.7998	35.5256	46.4179	42.7692	50.5179	42.2316	41.8069	41.9182	39.3589	46.8194
2016-08-18 19:57:06	39.0767	31.7986	40.3302	44.9101	42.2874	38.1394	38.2896	47.358	37.8016	35.5217	46.4153	42.7705	50.516	42.2316	41.8069	41.9155	39.3589	46.8168
2016-08-18 20:02:06	39.0728	31.8	40.3302	44.9101	42.2821	38.1422	38.2839	47.358	37.803	35.5178	46.4127	42.7692	50.5132	42.2273	41.8069	41.9182	39.3576	46.8128
2016-08-18 20:07:06	39.0741	31.7986	40.3302	44.907	42.2834	38.1408	38.2825	47.3566	37.8016	35.5191	46.4096	42.7705	50.5105	42.2254	41.8069	41.9195	39.3589	46.8102
2016-08-18 20:12:06	39.0754	31.7972	40.3288	44.9031	42.2834	38.138	38.2783	47.3525	37.8044	35.5178	46.4096	42.7692	50.5132	42.2226	41.8069	41.9182	39.3545	46.8076
2016-08-18 20:17:06	39.0702	31.7972	40.3261	44.9018	42.2795	38.1408	38.2735	47.3539	37.8044	35.5121	46.4044	42.7662	50.5063	42.2226	41.8055	41.9182	39.3576	46.8019
2016-08-18 20:22:06	39.0715	31.8	40.3261	44.9031	42.2795	38.1394	38.2707	47.3525	37.8044	35.5134	46.4057	42.7705	50.5077	42.2183	41.8055	41.9195	39.3559	46.8019
2016-08-18 20:27:06	39.0715	31.8	40.3261	44.9004	42.2795	38.1394	38.2678	47.3492	37.8058	35.5121	46.4018	42.7692	50.5077	42.2183	41.8069	41.9195	39.3545	46.8006
2016-08-18 20:32:06	39.0689	31.8014	40.3219	44.9018	42.2768	38.1408	38.265	47.3478	37.8058	35.5069	46.4005	42.7718	50.5049	42.2141	41.8028	41.9182	39.3545	46.7967
2016-08-18 20:37:06	39.0715	31.7986	40.3247	44.8991	42.2755	38.1366	38.2607	47.3437	37.8016	35.5056	46.4018	42.7662	50.5035	42.2126	41.8014	41.9142	39.3545	46.7941
2016-08-18 20:42:06	39.0675	31.7986	40.3145	44.8991	42.2711	38.1337	38.2593	47.3339	37.7956	35.499	46.3992	42.7705	50.4961	42.2126	41.7986	41.9142	39.348	46.7901
2016-08-18 20:47:06	39.0675	31.7958	40.3173	44.8952	42.2711	38.138	38.2532	47.3423	37.7956	35.503	46.394	42.7636	50.4961	42.2126	41.7958	41.9155	39.3427	46.7888
2016-08-18 20:52:06	39.0649	31.7986	40.3145	44.8965	42.2711	38.1318	38.2503	47.3381	37.7942	35.503	46.394	42.7623	50.4961	42.2051	41.7972	41.9142	39.3519	46.7862
2016-08-18 20:57:06	39.0579	31.793	40.3145	44.8895	42.2659	38.1337	38.2503	47.3339	37.7914	35.499	46.3909	42.7623	50.4947	42.2036	41.7944	41.9098	39.3493	46.7766
2016-08-18 21:02:06	39.0605	31.793	40.3173	44.8913	42.2672	38.1318	38.2489	47.3307	37.797	35.499	46.3896	42.7545	50.4933	42.2036	41.7958	41.9111	39.3506	46.7818
2016-08-18 21:07:06	39.0605	31.7958	40.3131	44.8913	42.2619	38.1318	38.2432	47.3293	37.7914	35.499	46.3896	42.7597	50.4905	42.2036	41.7944	41.9098	39.3454	46.7779
2016-08-18 21:12:06	39.0566	31.793	40.3103	44.8856	42.2632	38.129	38.2446	47.3251	37.7901	35.4921	46.387	42.7571	50.4892	42.1994	41.7917	41.9072	39.3454	46.767
2016-08-18 21:17:06	39.0605	31.7944	40.3145	44.8856	42.2632	38.1318	38.2418	47.3293	37.7901	35.4947	46.3844	42.7623	50.4905	42.1994	41.7944	41.9098	39.3414	46.7727
2016-08-18 21:22:06	39.054	31.7889	40.3061	44.8843	42.2593	38.1276	38.2389	47.3251	37.7771	35.4921	46.387	42.7571	50.4878	42.1994	41.7829	41.9033	39.2056	46.77
2016-08-18 21:27:06	39.0566	31.787	40.3117	44.8869	42.2619	38.129	38.2375	47.3237	37.7873	35.4908	46.3818	42.7532	50.4822	42.1965	41.7917	41.9059	39.3427	46.7727
2016-08-18 21:32:06	39.054	31.7889	40.3103	44.8869	42.258	38.129	38.2342	47.3279	37.7887	35.4908	46.387	42.7436	50.4822	42.1951	41.7898	41.9059	39.3454	46.77
2016-08-18 21:37:06	39.054	31.7917	40.3075	44.8843	42.258	38.1318	38.2328	47.3251	37.7873	35.4895	46.3805	42.7571	50.4692	42.1951	41.7898	41.9046	39.3414	46.7657
2016-08-18 21:42:06	39.0553	31.7903	40.3061	44.8817	42.2536	38.1276	38.2285	47.3196	37.7831	35.4895	46.3896	42.7436	50.4808	42.1923	41.7857	41.9059	39.3414	46.7687
2016-08-18 21:47:06	39.05	31.7903	40.3075	44.8817	42.251	38.1304	38.2228	47.3224	37.7757	35.4881	46.3805	42.741	50.3109	42.1909	41.787	41.9019	39.3414	46.7617
2016-08-18 21:52:06	39.0448	31.7903	40.3061	44.883	42.2523	38.1276	38.2257	47.3182	37.7845	35.4881	46.3766	42.7315	50.479	42.1909	41.787	41.9033	39.3414	46.7617
2016-08-18 21:57:06	39.0487	31.787	40.3061	44.8764	42.2497	38.129	38.2228	47.3154	37.7831	35.4895	46.3844	42.741	50.4748	42.1909	41.787	41.8993	39.3414	46.7617
2016-08-18 22:02:06	39.0461	31.787	40.3034	44.8777	42.2483	38.129	38.2228	47.3182	37.7831	35.4855	46.3831	42.7384	50.472	42.1909	41.7898	41.8993	39.3371	46.7578
2016-08-18 22:07:06	39.0461	31.787	40.3061	44.8777	42.2483	38.1318	38.2243	47.3154	37.7812	35.4842	46.3805	42.7397	50.4762	42.1847	41.7884	41.8993	39.3414	46.7578
2016-08-18 22:12:06	39.0461	31.787	40.3047	44.8764	42.2483	38.1318	38.2214	47.3136	37.7831	35.4855	46.3805	42.7384	50.4734	42.1861	41.787	41.8993	39.3371	46.7565
2016-08-18 22:17:06	39.0461	31.7856	40.3034	44.8738	42.2457	38.1304	38.2214	47.3108	37.7831	35.4855	46.3779	42.7371	50.472	42.1861	41.7884	41.8993	39.3401	46.7578
2016-08-18 22:22:06	39.0448	31.7889	40.302	44.8738	42.2444	38.1318	38.2214	47.3122	37.7785	35.4842	46.3748	42.7371	50.472	42.1833	41.7898	41.898	39.3371	46.7539
2016-08-18 22:27:06	39.0417	31.7889	40.3034	44.8721	42.2404	38.1352	38.2172	47.3108	37.7812	35.4786	46.3722	42.7384	50.4692	42.179	41.7884	41.898	39.3371	46.7526
2016-08-18 22:32:06	39.0417	31.787	40.3034	44.8721	42.2418	38.1352	38.2186	47.3094	37.7812	35.4842	46.3735	42.7384	50.472	42.1833	41.7898	41.898	39.3371	46.7526
2016-08-18 22:37:06	39.0404	31.7842	40.302	44.8694	42.2431	38.1318	38.2153	47.3024	37.7799	35.4816	46.3696	42.7384	50.4706	42.1833	41.7884	41.898	39.3401	46.7495
2016-08-18 22:42:06	39.0404	31.7917	40.3034	44.8681	42.2404	38.138	38.2124	47.308	37.7845	35.4816	46.3696	42.7397	50.4706	42.1776	41.7857	41.898	39.3384	46.7456
2016-08-18 22:47:06	39.0404	31.7903	40.302	44.8681	42.2387	38.1352	38.2124	47.308	37.7831	35.4816	46.367	42.7384	50.4665	42.1748	41.7843	41.9006	39.3384	46.7482
2016-08-18 22:52:06	39.0378	31.787	40.302	44.8681	42.2387	38.138	38.2124	47.3066	37.7845	35.4816	46.3644	42.7384	50.4651	42.1497	41.7884	41.8993	39.3384	46.7469
2016-08-18 22:57:06	39.0364	31.7903	40.3034	44.8655	42.2374	38.1394	38.211	47.3038	37.7831	35.4816	46.3644	42.7384	50.4679	42.1748	41.7857	41.8993	39.3384	46.7443
2016-08-18 23:02:06	39.0364	31.7903	40.302	44.8655	42.2347	38.1394	38.211	47.3038	37.7845	35.4786	46.3644	42.7371	50.4623	42.1615	41.7857	41.898	39.3384	46.7443
2016-08-18 23:07:06	39.0364	31.7903	40.302	44.8655	42.2361	38.138	38.2081	47.3052	37.7831	35.4786	46.3644	42.7371	50.4623	42.1643	41.7829	41.898	39.3384	46.7417
2016-08-18 23:12:06	39.0364	31.7903	40.2987	44.8655	42.2347	38.1394	38.2081	47.3024	37.7812	35.4786	46.3592	42.7345	50.4604	42.1776	41.7829	41.898	39.3384	46.7417
2016-08-18 23:17:06	39.0391	31.7903	40.302	44.8629	42.2347	38.138	38.2067	47.3024	37.7831	35.4786	46.3618	42.7371	50.4577	42.1748	41.7815	41.898	39.3358	46.7377
2016-08-18 23:22:06	39.0378	31.7903	40.302	44.8642	42.2334	38.138	38.2039	47.301	37.7812	35.4773	46.3592	42.7345	50.4591	42.1748	41.7815	41.898	39.3371	46.739
2016-08-18 23:27:06	39.0364	31.7903	40.302	44.8642	42.2334	38.1366	38.2053	47.2983	37.7812	35.4773	46.3574	42.7332	50.4563	42.1705	41.7815	41.898	39.3358	46.7364
2016-08-18 23:32:06	39.0364	31.787	40.2987	44.8642	42.2308	38.138	38.2039	47.2969	37.7785	35.4746	46.3574	42.7315	50.4577	42.1719	41.7787	41.8967	39.3358	46.7338
2016-08-18 23:37:06	39.0338	31.7903	40.2987	44.8629	42.2295	38.138	38.201	47.2983	37.7799	35.4746	46.3574	42.7332	50.4563	42.1705	41.7801	41.898	39.3358	46.7338
2016-08-18 23:42:06	39.0338	31.7889	40.2987	44.8616	42.2269	38.1352	38.201	47.2969	37.7771	35.4746	46.3561	42.7289	50.4521	42.1705	41.7787	41.8936	39.3358	46.7338
2016-08-18 23:47:06	39.0325	31.7889	40.2945	44.859	42.2295	38.1352	38.1996	47.2936	37.7771	35.4746	46.3535	42.7302	50.4521	42.1658	41.7773	41.8936	39.3279	46.7321
2016-08-18 23:52:06	39.0325	31.7903	40.2973	44.8616	42.2269	38.138	38.1982	47.2922	37.7771	35.472	46.3535	42.7302	50.4479	42.1686	41.7773	41.8936	39.2755	46.7307
2016-08-18 23:57:06	39.0299	31.787	40.2945	44.859	42.2269	38.1352	38.1996	47.2895	37.7757	35.472	46.3509	42.7289	50.4479	42.1672	41.7746	41.8936	39.3065	46.7294
2016-08-19 00:02:06	39.0312	31.7903	40.2959	44.859	42.2255	38.138	38.1963	47.2936	37.7757	35.472	46.3509	42.7289	50.4466	42.1643	41.7746	41.8936	39.3117	46.7268
2016-08-19 00:07:06	39.0299	31.7889	40.2959	44.8577	42.2242	38.138	38.1949	47.2895	37.7729	35.472	46.3509	42.7289	50.4466	42.1672	41.7732	41.8936	39.3318	46.7294
2016-08-19 00:12:06	39.0299	31.7889	40.2945	44.8546	42.2229	38.1366	38.1935	47.2895	37.7743	35.472	46.3496	42.7289	50.4452	42.1658	41.7746	41.891	39.3318	46.7242
2016-08-19 00:17:06	39.0242	31.7856	40.2918	44.8546	42.2133	38.1366	38.1935	47.2895	37.7743	35.472	46.3483	42.7276	50.4405	42.1643	41.7746	41.891	39.199	46.7242
2016-08-19 00:22:06	39.0255	31.7856	40.2904	44.8533	42.2198	38.1352	38.192	47.2867	37.7687	35.472	46.347	42.7263	50.4438	42.1587	41.7732	41.8936	39.2017	46.7255
2016-08-19 00:27:06	39.0255	31.7815	40.2904	44.8494	42.2159	38.1276	38.1892	47.2825	37.7673	35.4681	46.3431	42.725	50.4378	42.1558	41.7658	41.891	39.3331	46.7229
2016-08-19 00:32:06	39.0229	31.7828	40.289	44.8507	42.2146	38.1276	38.1892	47.2811	37.7673	35.4707	46.3431	42.7224	50.4391	42.1572	41.7699	41.8897	39.3305	46.7203
2016-08-19 00:37:06	39.0229	31.7815	40.2876	44.8507	42.2146	38.1304	38.1892	47.2765	37.7646	35.4733	46.3444	42.7237	50.4391	42.153	41.7699	41.8857	39.3305	46.7203
2016-08-19 00:42:06	39.0242	31.7828	40.2876	44.8467	42.2146	38.1304	38.1892	47.2839	37.7627	35.472	46.3418	42.7237	50.4378	42.153	41.7685	41.8897	39.3292	46.7203
2016-08-19 00:47:06	39.0229	31.7815	40.2904	44.8467	42.2133	38.129	38.1849	47.2825	37.7599	35.472	46.3374	42.7198	50.4364	42.153	41.7685	41.8857	39.3305	46.567
2016-08-19 00:52:06	39.0215	31.7759	40.2904	44.8467	42.2133	38.1233	38.1892	47.2825	37.7558	35.4681	46.3387	42.7211	50.435	42.1516	41.7699	41.8857	39.3292	46.7133
2016-08-19 00:57:06	39.0215	31.7842	40.289	44.8467	42.2133	38.129	38.1878	47.2797	37.7599	35.4681	46.3401	42.7224	50.4336	42.153	41.7672	41.8857	39.3318	46.7163
2016-08-19 01:02:06	39.0189	31.7815	40.2904	44.8428	42.2133	38.129	38.1878	47.2797	37.7585	35.4668	46.3361	42.7211	50.4364	42.1516	41.7732	41.8831	39.3292	46.6692
2016-08-19 01:07:06	39.0189	31.7801	40.2876	44.8428	42.208	38.129	38.1878	47.2811	37.7585	35.4681	46.3361	42.7211	50.4364	42.1497	41.7732	41.8818	39.3292	46.7028
2016-08-19 01:12:06	39.0189	31.7842	40.2904	44.8415	42.2093	38.129	38.1878	47.2783	37.7558	35.4707	46.3348	42.7237	50.435	42.1497	41.7732	41.8844	39.3305	46.712
2016-08-19 01:17:06	39.0176	31.7801	40.2876	44.8428	42.208	38.1262	38.1878	47.2783	37.7585	35.4694	46.3309	42.7237	50.4364	42.1516	41.7658	41.8818	39.2405	46.7107
2016-08-19 01:22:06	39.0176	31.7842	40.289	44.8402	42.208	38.1304	38.1878	47.2783	37.7571	35.4681	46.3309	42.7237	50.4364	42.1482	41.7685	41.8844	39.3318	46.7107
2016-08-19 01:27:06	39.0176	31.7856	40.2904	44.8389	42.2067	38.1318	38.1864	47.2797	37.7571	35.4668	46.3296	42.7237	50.4336	42.1482	41.7699	41.8818	39.3318	46.7107
2016-08-19 01:32:06	39.0176	31.7856	40.2904	44.8358	42.2067	38.129	38.1835	47.2765	37.7571	35.4655	46.3296	42.7224	50.4336	42.1482	41.7699	41.8818	39.3305	46.708
2016-08-19 01:37:06	39.0163	31.787	40.2932	44.8389	42.2067	38.1318	38.1835	47.2783	37.7585	35.4681	46.3187	42.7237	50.4294	42.1482	41.7658	41.8818	39.3305	46.7067
2016-08-19 01:42:06	39.0163	31.7889	40.2904	44.8389	42.208	38.1318	38.1835	47.2783	37.7585	35.4681	46.3187	42.7263	50.4336	42.1482	41.7699	41.8844	39.3331	46.7041
2016-08-19 01:47:06	39.0124	31.7889	40.2918	44.8389	42.208	38.1337	38.1821	47.2751	37.7613	35.4655	46.3174	42.7263	50.4336	42.1468	41.7685	41.8844	39.3318	46.7054
2016-08-19 01:52:06	39.0137	31.7889	40.2904	44.8389	42.2054	38.1318	38.1807	47.2751	37.7613	35.4681	46.3148	42.7276	50.4294	42.1468	41.7685	41.8844	39.227	46.7041
2016-08-19 01:57:06	39.0137	31.7889	40.2932	44.8358	42.2054	38.1337	38.1807	47.2751	37.7599	35.4668	46.3122	42.7263	50.428	42.144	41.7685	41.8818	39.3305	46.7015
2016-08-19 02:02:06	39.0137	31.7917	40.2918	44.8345	42.2036	38.1352	38.1793	47.2765	37.7646	35.4655	46.3122	42.7289	50.428	42.1468	41.7672	41.8844	39.3292	46.7015
2016-08-19 02:07:06	39.0124	31.7917	40.2918	44.8345	42.2036	38.1366	38.1774	47.2737	37.7646	35.4681	46.3096	42.7302	50.4266	42.144	41.7644	41.8844	39.3318	46.7015
2016-08-19 02:12:06	39.0124	31.7917	40.2904	44.8345	42.2054	38.1352	38.1774	47.2751	37.7646	35.4655	46.3096	42.7289	50.4266	42.1454	41.7672	41.887	39.3318	46.7002
2016-08-19 02:17:06	39.0124	31.7917	40.2918	44.8345	42.2036	38.1366	38.1745	47.2723	37.766	35.4655	46.307	42.7302	50.428	42.1426	41.7685	41.887	39.3318	46.6989
2016-08-19 02:22:06	39.011	31.7917	40.2918	44.8319	42.2036	38.138	38.1745	47.2723	37.766	35.4642	46.307	42.7289	50.4266	42.1411	41.7658	41.887	39.3331	46.6971
2016-08-19 02:27:06	39.011	31.793	40.2945	44.8345	42.2036	38.138	38.1717	47.2723	37.7687	35.4655	46.3053	42.7332	50.4253	42.1411	41.7644	41.887	39.3331	46.6989
2016-08-19 02:32:06	39.011	31.793	40.2918	44.8332	42.201	38.1394	38.1703	47.2709	37.7687	35.4655	46.3053	42.7332	50.4234	42.1426	41.7658	41.887	39.3331	46.6945
2016-08-19 02:37:06	39.008	31.7972	40.2932	44.8345	42.201	38.1394	38.1688	47.2709	37.7673	35.4655	46.3027	42.7302	50.4234	42.1411	41.7658	41.8844	39.3331	46.6945
2016-08-19 02:42:06	39.011	31.7944	40.2959	44.8319	42.2036	38.138	38.1688	47.2723	37.7701	35.4655	46.3027	42.7332	50.4206	42.1411	41.7658	41.887	39.3331	46.6945
2016-08-19 02:47:06	39.011	31.7972	40.2945	44.8319	42.2023	38.138	38.166	47.2723	37.7687	35.4624	46.3	42.7332	50.4234	42.1411	41.7672	41.8897	39.3331	46.6932
2016-08-19 02:52:06	39.011	31.7958	40.2959	44.8319	42.2023	38.138	38.166	47.2737	37.7715	35.4655	46.3	42.7332	50.4165	42.1411	41.7658	41.8897	39.3318	46.6906
2016-08-19 02:57:06	39.008	31.7972	40.2959	44.8319	42.1984	38.138	38.1646	47.2723	37.7687	35.4624	46.3	42.7332	50.4178	42.1383	41.763	41.891	39.3318	46.6932
2016-08-19 03:02:06	39.008	31.7944	40.2932	44.8319	42.201	38.138	38.166	47.2682	37.7701	35.4624	46.3	42.7332	50.4192	42.1397	41.763	41.8883	39.3331	46.6932
2016-08-19 03:07:06	39.008	31.7958	40.2932	44.8306	42.1997	38.138	38.1617	47.2682	37.7687	35.4611	46.3014	42.7332	50.4178	42.1355	41.763	41.8883	39.3318	46.6906
2016-08-19 03:12:06	39.008	31.7944	40.2918	44.828	42.1984	38.1366	38.1617	47.2668	37.766	35.4611	46.2987	42.7315	50.4151	42.134	41.7602	41.8897	39.3318	46.6893
2016-08-19 03:17:06	39.008	31.7958	40.2918	44.828	42.1984	38.1366	38.1603	47.2668	37.766	35.4624	46.2961	42.7302	50.4165	42.1307	41.7602	41.887	39.3292	46.6866
2016-08-19 03:22:06	39.008	31.7972	40.2932	44.828	42.1957	38.1366	38.1603	47.2626	37.766	35.4585	46.2961	42.7315	50.4137	42.1307	41.7616	41.8897	39.3305	46.6866
2016-08-19 03:27:06	39.008	31.7958	40.2918	44.828	42.1984	38.138	38.1603	47.2654	37.766	35.4624	46.2961	42.7289	50.4178	42.1293	41.7616	41.887	39.3318	46.6853
2016-08-19 03:32:06	39.0053	31.7944	40.2904	44.8267	42.1957	38.1366	38.1603	47.2668	37.7646	35.4611	46.2961	42.7289	50.4165	42.1307	41.7616	41.887	39.3292	46.6853
2016-08-19 03:37:06	39.0053	31.7944	40.2918	44.8267	42.1957	38.1366	38.157	47.2626	37.7646	35.4624	46.2948	42.7276	50.4123	42.1307	41.7602	41.887	39.3292	46.6827
2016-08-19 03:42:06	39.004	31.7944	40.2918	44.8267	42.1944	38.1366	38.1541	47.2612	37.7646	35.4624	46.2935	42.7263	50.4095	42.1293	41.7616	41.8857	39.3318	46.6827
2016-08-19 03:47:06	39.004	31.7958	40.2904	44.824	42.1944	38.1366	38.1541	47.2626	37.7627	35.4598	46.2922	42.7263	50.4109	42.1265	41.7602	41.8844	39.3292	46.6827
2016-08-19 03:52:06	39.004	31.7958	40.2918	44.824	42.1918	38.138	38.1541	47.2626	37.7646	35.4611	46.2935	42.7263	50.4067	42.1293	41.7602	41.8844	39.3318	46.6814
2016-08-19 03:57:06	39.004	31.7972	40.2918	44.8227	42.1944	38.1366	38.1527	47.2612	37.7646	35.4585	46.2922	42.7263	50.4095	42.1293	41.7574	41.8844	39.3292	46.6797
2016-08-19 04:02:06	39.004	31.7972	40.2918	44.824	42.1918	38.1366	38.1541	47.2598	37.7627	35.4585	46.2922	42.7263	50.4081	42.1265	41.7602	41.8844	39.3209	46.6814
2016-08-19 04:07:06	39.004	31.7958	40.289	44.8214	42.1918	38.1366	38.1527	47.258	37.7599	35.4585	46.2922	42.725	50.4035	42.1265	41.7588	41.8844	39.3209	46.6814
2016-08-19 04:12:06	39.0027	31.7972	40.289	44.8214	42.1892	38.1366	38.1527	47.2598	37.7599	35.4585	46.2909	42.725	50.4081	42.1265	41.7602	41.8844	39.3227	46.6783
2016-08-19 04:17:06	39.0027	31.7972	40.2918	44.8197	42.1918	38.1366	38.1541	47.258	37.7599	35.4585	46.2909	42.7237	50.4067	42.1265	41.7588	41.8844	39.3209	46.6757
2016-08-19 04:22:06	39.0027	31.7972	40.2918	44.8197	42.1892	38.1366	38.1541	47.2598	37.7599	35.4585	46.2909	42.725	50.4035	42.1265	41.7561	41.8831	39.3209	46.677
2016-08-19 04:27:06	39.0027	31.7972	40.2904	44.8197	42.1892	38.1366	38.1541	47.258	37.7599	35.4559	46.2879	42.7237	50.4049	42.1236	41.7588	41.8831	39.3209	46.6757
2016-08-19 04:32:06	39.0027	31.7972	40.2918	44.8197	42.1892	38.1366	38.1541	47.258	37.7585	35.4585	46.2896	42.7237	50.4035	42.125	41.7574	41.8818	39.3209	46.6757
2016-08-19 04:37:06	39.0027	31.7944	40.2904	44.8105	42.1878	38.1352	38.1541	47.2566	37.7599	35.4559	46.2879	42.7237	50.4007	42.1222	41.7588	41.8818	39.3209	46.6731
2016-08-19 04:42:06	39.0001	31.7972	40.289	44.8092	42.1848	38.1337	38.1541	47.2552	37.7571	35.4559	46.2866	42.6408	50.4035	42.1236	41.7561	41.8818	39.3196	46.6731
2016-08-19 04:47:06	39.0001	31.7944	40.289	44.8079	42.1861	38.1337	38.1541	47.2524	37.7571	35.4559	46.2879	42.6716	50.3993	42.1222	41.7547	41.8818	39.3183	46.6731
2016-08-19 04:52:06	39.0001	31.793	40.2862	44.8092	42.1848	38.1304	38.1527	47.251	37.753	35.4559	46.2866	42.7159	50.3993	42.1222	41.7403	41.8805	39.3209	46.6718
2016-08-19 04:57:06	38.9988	31.7917	40.2862	44.8079	42.1848	38.1304	38.1527	47.251	37.7502	35.4559	46.2896	42.7172	50.3993	42.1208	41.7561	41.8805	39.3183	46.6718
2016-08-19 05:02:06	39.0001	31.7917	40.2862	44.8066	42.1848	38.1304	38.1527	47.251	37.7516	35.4559	46.2505	42.7558	50.3952	42.1194	41.7561	41.8774	39.317	46.6718
2016-08-19 05:07:06	39.0001	31.7917	40.2848	44.8039	42.1821	38.129	38.1527	47.2496	37.7516	35.4559	46.2492	42.7211	50.3965	42.1194	41.7528	41.8774	39.317	46.6718
2016-08-19 05:12:06	38.9975	31.7917	40.2862	44.7983	42.1808	38.129	38.147	47.2524	37.7474	35.4546	46.2466	42.7545	50.3938	42.1179	41.7528	41.8734	39.3104	46.6666
2016-08-19 05:17:06	38.9975	31.7917	40.2848	44.8022	42.1808	38.129	38.1499	47.2482	37.7442	35.4546	46.2492	42.7545	50.3952	42.1165	41.7547	41.8761	39.317	46.6692
2016-08-19 05:22:06	38.9961	31.7903	40.2848	44.8022	42.1808	38.1262	38.1499	47.2482	37.746	35.4546	46.2466	42.7519	50.3924	42.1151	41.75	41.8734	39.3157	46.6692
2016-08-19 05:27:06	38.9935	31.7903	40.2848	44.8022	42.1782	38.129	38.1513	47.2482	37.7442	35.452	46.2439	42.7519	50.3924	42.1137	41.7528	41.8734	39.317	46.6666
2016-08-19 05:32:06	38.9891	31.7917	40.2848	44.7996	42.1769	38.129	38.1499	47.2468	37.7428	35.452	46.2426	42.7532	50.3924	42.1179	41.7417	41.8721	39.317	46.6666
2016-08-19 05:37:06	38.9891	31.7917	40.2816	44.7996	42.1769	38.1262	38.1499	47.2468	37.7414	35.452	46.24	42.7532	50.3938	42.1151	41.7403	41.8721	39.317	46.6666
2016-08-19 05:42:06	38.9891	31.793	40.2834	44.7983	42.1742	38.1248	38.1485	47.2441	37.7414	35.452	46.24	42.7532	50.3924	42.1137	41.75	41.8721	39.317	46.6622
2016-08-19 05:47:06	38.9839	31.7856	40.2816	44.793	42.1703	38.1262	38.1485	47.2441	37.7414	35.4372	46.2374	42.7519	50.391	42.1061	41.7362	41.8695	39.317	46.6596
2016-08-19 05:52:06	38.9703	31.7856	40.276	44.7878	42.1593	38.1276	38.1428	47.2427	37.7414	35.4158	46.2374	42.7532	50.385	42.0947	41.7403	41.8669	39.3157	46.6596
2016-08-19 05:57:06	38.9624	31.7828	40.2463	44.7703	42.1203	38.1248	38.1395	47.2413	37.7344	35.3997	46.2344	42.7519	50.3725	42.064	41.7329	41.8629	39.3144	46.6556
2016-08-19 06:02:06	38.9502	31.7657	40.212	44.7472	42.0905	38.1205	38.1177	47.2339	37.7256	35.3875	46.2361	42.7506	50.3512	42.0233	41.7274	41.8572	39.3104	46.6434
2016-08-19 06:07:06	38.9112	31.7402	40.1722	44.7179	42.0462	38.1101	38.0874	47.2153	37.7187	35.3727	46.2331	42.7462	50.3081	41.9911	41.6959	41.8195	39.313	46.6316
2016-08-19 06:12:06	38.8858	31.7114	40.1592	44.6869	42.0204	38.0856	38.0712	47.1811	37.6987	35.3701	46.2344	42.7371	50.2669	41.965	41.6807	41.8007	39.2995	46.6102
2016-08-19 06:17:06	38.8709	31.7017	40.1448	44.6612	42.0125	38.0478	38.0466	47.15	37.6816	35.3649	46.2279	42.7302	50.2572	41.9504	41.6677	41.7858	39.289	46.5683
2016-08-19 06:22:06	38.8696	31.6929	40.1522	44.6533	42.0164	38.01	38.0376	47.1329	37.6617	35.361	46.2187	42.7224	50.2511	41.9447	41.6622	41.7696	39.2702	46.5386
2016-08-19 06:27:06	38.8573	31.6873	40.1606	44.6468	42.0094	37.9954	38.0258	47.1268	37.6533	35.3596	46.1931	42.7198	50.2525	41.9447	41.645	41.763	39.2541	46.5198
2016-08-19 06:32:06	38.8599	31.6873	40.1634	44.6437	41.8989	37.9911	38.0201	47.1213	37.6431	35.3583	46.177	42.7141	50.2498	41.9399	41.6404	41.7577	39.2471	46.5198
2016-08-19 06:37:06	38.856	31.6831	40.1606	44.6507	41.8327	37.9911	38.0187	47.1255	37.6362	35.3623	46.1865	42.6851	50.2442	41.9385	41.639	41.7547	39.2445	46.5281
2016-08-19 06:42:06	38.845	31.6929	40.1661	44.652	42.023	37.984	38.0243	47.1241	37.6288	35.3514	46.177	42.6825	50.2428	41.9461	41.6404	41.7481	39.2458	46.536
2016-08-19 06:47:06	38.849	31.6901	40.1648	44.6507	42.0094	37.9855	38.0201	47.1287	37.6218	35.354	46.1705	42.6825	50.2456	41.9461	41.6404	41.7481	39.2528	46.5334
2016-08-19 06:52:06	38.845	31.6887	40.1722	44.6507	42.0269	37.9826	38.0258	47.1412	37.5889	35.3514	46.1718	42.6768	50.2414	41.9433	41.645	41.7468	39.258	46.5417
2016-08-19 06:57:06	38.8507	31.6873	40.1661	44.652	42.0125	37.9793	38.0258	47.15	37.6232	35.3501	46.1678	42.6716	50.2284	41.9418	41.6404	41.7441	39.2646	46.5495
2016-08-19 07:02:06	38.8437	31.6817	40.1578	44.652	42.0125	37.9736	38.0243	47.1672	37.6176	35.3501	46.1635	42.6582	50.2113	41.9385	41.6321	41.7455	39.2632	46.5683
2016-08-19 07:07:06	38.8398	31.679	40.1578	44.6494	42.0177	37.9812	38.0144	47.1727	37.6102	35.3501	46.1665	42.6517	50.2085	41.9461	41.6335	41.7564	39.2593	46.5753
2016-08-19 07:12:06	38.8315	31.6776	40.1648	44.6481	42.0111	37.9751	38.0433	47.1797	37.6033	35.3461	46.1718	42.6395	50.2071	41.9489	41.6307	41.7564	39.2619	46.5818
2016-08-19 07:17:06	38.8275	31.6845	40.1777	44.6533	41.9976	37.9793	38.0566	47.1843	37.5991	35.3461	46.1839	42.6421	50.2169	41.9575	41.6404	41.7577	39.2659	46.5831
2016-08-19 07:22:06	38.8275	31.6929	40.1889	44.6585	42.019	37.9793	38.067	47.2028	37.5889	35.3501	46.1839	42.6464	50.2271	41.9636	41.6423	41.7591	39.2632	46.591
2016-08-19 07:27:06	38.8262	31.7017	40.2004	44.6599	42.0204	37.9883	38.0712	47.2126	37.5778	35.3553	46.1905	42.6503	50.234	41.975	41.6464	41.7604	39.2659	46.6019
2016-08-19 07:32:06	38.8275	31.6901	40.212	44.6668	42.0217	37.9968	38.0798	47.2269	37.5889	35.361	46.1918	42.6517	50.2386	41.9925	41.6404	41.7643	39.2659	46.6155
2016-08-19 07:37:06	38.8275	31.7147	40.2176	44.6695	42.019	38.0086	38.0902	47.2366	37.5875	35.3662	46.1957	42.6543	50.2386	42.0001	41.6534	41.7643	39.2672	46.622
2016-08-19 07:42:06	38.8262	31.7114	40.2204	44.6747	42.0164	38.0128	38.1035	47.2413	37.5875	35.3714	46.197	42.6556	50.2442	42.0015	41.6534	41.7643	39.2702	46.6303
2016-08-19 07:47:06	38.8288	31.7161	40.2232	44.683	42.019	38.0204	38.1091	47.2454	37.5917	35.3727	46.197	42.6569	50.2484	42.0086	41.6575	41.7656	39.2715	46.6382
2016-08-19 07:52:06	38.8249	31.7202	40.219	44.6804	41.9919	38.0143	38.1191	47.251	37.5847	35.374	46.1957	42.6569	50.2456	42.0029	41.6575	41.7656	39.2768	46.6408
2016-08-19 07:57:06	38.8288	31.7161	40.219	44.683	42.0138	38.0128	38.1205	47.2538	37.5718	35.374	46.1957	42.6569	50.2428	42.0086	41.6575	41.7643	39.2768	46.6491
2016-08-19 08:02:06	38.821	31.7147	40.2204	44.6804	42.0125	38.0171	38.1238	47.2598	37.5732	35.374	46.1957	42.6569	50.24	42.01	41.6561	41.7683	39.2794	46.6543
2016-08-19 08:07:06	38.8275	31.7114	40.2204	44.6804	42.0138	38.0171	38.1253	47.2682	37.569	35.374	46.1905	42.653	50.2354	42.01	41.6561	41.7696	39.2833	46.653
2016-08-19 08:12:06	38.8262	31.7114	40.2093	44.6786	42.0081	38.0171	38.1205	47.2682	37.5704	35.374	46.1918	42.6477	50.24	42.01	41.6534	41.7722	39.282	46.6517
2016-08-19 08:17:06	38.8262	31.7073	40.212	44.6804	42.0111	38.019	38.1238	47.2695	37.5606	35.3714	46.197	42.6434	50.2414	42.01	41.645	41.7722	39.2847	46.6517
2016-08-19 08:22:06	38.8249	31.6488	40.2093	44.6804	42.0054	38.0157	38.1148	47.2811	37.556	35.3727	46.197	42.6451	50.2484	42.0114	41.6437	41.7656	39.2794	46.6478
2016-08-19 08:27:06	38.8196	31.7017	40.2074	44.676	42.0094	38.0157	38.1091	47.2853	37.5546	35.3727	46.2039	42.6395	50.2511	42.0157	41.6464	41.7709	39.282	46.6517
2016-08-19 08:32:06	38.8196	31.7003	40.2046	44.6721	42.0015	38.0157	38.1091	47.2936	37.5463	35.3727	46.2026	42.6304	50.2539	42.0171	41.6478	41.7696	39.2833	46.6465
2016-08-19 08:37:06	38.8183	31.6975	40.1991	44.6708	42.0015	38.0157	38.1134	47.2983	37.5463	35.3727	46.2065	42.6182	50.2553	42.0204	41.645	41.7696	39.2807	46.6491
2016-08-19 08:42:06	38.8157	31.6859	40.2004	44.6747	41.9962	38.0114	38.1205	47.2983	37.5532	35.374	46.197	42.6143	50.2655	42.0218	41.652	41.7753	39.2794	46.6543
2016-08-19 08:47:06	38.8157	31.7031	40.2004	44.6734	41.9962	38.0171	38.1177	47.3038	37.5592	35.3771	46.1357	42.6234	50.2655	42.0218	41.6561	41.7753	39.2794	46.6622
2016-08-19 08:52:06	38.8157	31.7073	40.2046	44.6747	42.0041	38.0218	38.1205	47.3154	37.556	35.3823	46.2052	42.6182	50.2683	42.0233	41.6575	41.7805	39.2794	46.6666
2016-08-19 08:57:06	38.8157	31.71	40.206	44.6747	42.0081	38.0303	38.1224	47.321	37.5606	35.3862	46.197	42.626	50.2757	42.0379	41.6705	41.7884	39.2833	46.6827
2016-08-19 09:02:06	38.8196	31.71	40.2093	44.6734	41.8897	38.0332	38.1338	47.3251	37.5648	35.3875	46.2118	42.633	50.2812	42.0394	41.676	41.7954	39.286	46.688
2016-08-19 09:07:06	38.817	31.7114	40.2106	44.6773	42.0002	38.0346	38.1414	47.3251	37.5732	35.3862	46.1892	42.6356	50.2896	42.0479	41.6904	41.8007	39.2916	46.6945
2016-08-19 09:12:06	38.8183	31.7147	40.2162	44.6773	41.9962	38.0407	38.1541	47.3367	37.5778	35.3901	46.2144	42.6356	50.297	42.0493	41.6931	41.8007	39.2903	46.7002
2016-08-19 09:17:06	38.8183	31.71	40.212	44.6773	42.0015	38.0261	38.1499	47.3367	37.5759	35.3958	46.2105	42.6356	50.2868	42.0507	41.6959	41.8033	39.293	46.5133
2016-08-19 09:22:06	38.8196	31.7128	40.2218	44.6817	42.0138	38.0346	38.1499	47.3506	37.5792	35.3958	46.2118	42.6291	50.291	42.0569	41.6918	41.8033	39.2956	46.712
2016-08-19 09:27:06	38.8223	31.7188	40.2204	44.683	42.0081	38.0393	38.1527	47.3525	37.5745	35.401	46.1892	42.6291	50.2956	42.0583	41.6931	41.8116	39.2956	46.7163
2016-08-19 09:32:06	38.8157	31.7114	40.2176	44.6869	42.0138	38.0421	38.1584	47.3525	37.5833	35.3984	46.1905	42.633	50.2984	42.0611	41.6945	41.8103	39.2956	46.7133
2016-08-19 09:37:06	38.817	31.7059	40.2176	44.6935	41.9677	38.0332	38.1499	47.3506	37.582	35.4023	46.2039	42.6247	50.2924	42.0597	41.6918	41.813	39.2916	46.719
2016-08-19 09:42:06	38.817	31.7003	40.2134	44.6909	41.7897	38.0303	38.1499	47.3478	37.5806	35.401	45.9495	42.6421	50.2956	42.0611	41.6945	41.813	39.2956	46.7242
2016-08-19 09:47:06	38.8196	31.7017	40.2148	44.6882	42.019	38.0332	38.1541	47.3566	37.582	35.4023	46.1918	42.626	50.2942	42.064	41.7019	41.813	39.2956	46.7307
2016-08-19 09:52:06	38.817	31.6929	40.2134	44.6869	42.0111	38.0317	38.1527	47.3451	37.5745	35.3984	46.1665	42.6208	50.2924	42.0583	41.6959	41.8103	39.2903	46.7351
2016-08-19 09:57:06	38.817	31.679	40.2134	44.6895	42.0111	38.0317	38.157	47.2983	37.5745	35.3971	46.0939	42.6356	50.2924	42.064	41.6973	41.8103	39.293	46.7351
2016-08-19 10:02:06	38.8183	31.6201	40.212	44.6895	42.0094	38.0346	38.1646	47.358	37.5759	35.401	46.1557	42.6247	50.2896	42.0668	41.6959	41.8116	39.2903	46.7377
2016-08-19 10:07:06	38.821	31.6929	40.212	44.6882	42.0068	38.0393	38.1688	47.358	37.5759	35.401	46.1918	42.6503	50.2998	42.064	41.6973	41.8143	39.2903	46.7404
2016-08-19 10:12:06	38.8183	31.6915	40.2148	44.6882	42.0111	38.0407	38.166	47.3636	37.569	35.405	46.1983	42.6451	50.2956	42.0654	41.6973	41.813	39.289	46.7443
2016-08-19 10:17:06	38.8183	31.6915	40.2162	44.6922	42.0125	38.0407	38.166	47.3766	37.5718	35.4102	46.1983	42.6451	50.2984	42.0654	41.6992	41.8156	39.2916	46.7539
2016-08-19 10:22:06	38.8196	31.6929	40.2162	44.6882	42.0138	38.0435	38.1688	47.3793	37.5704	35.4119	46.2039	42.6408	50.2998	42.0668	41.6973	41.8235	39.2903	46.7578
2016-08-19 10:27:06	38.8196	31.6873	40.2148	44.6978	42.0164	38.0464	38.1731	47.3807	37.5662	35.4132	46.2039	42.6408	50.3025	42.0711	41.7047	41.8279	39.2903	46.7591
2016-08-19 10:32:06	38.8236	31.6901	40.2148	44.7005	42.0125	38.045	38.1717	47.3807	37.5662	35.4145	46.2079	42.6395	50.3053	42.0711	41.7061	41.8318	39.2903	46.7631
2016-08-19 10:37:06	38.821	31.6901	40.2148	44.6961	42.0151	38.0506	38.1793	47.3821	37.5718	35.4145	46.2079	42.6395	50.3039	42.0697	41.7061	41.8222	39.286	46.7657
2016-08-19 10:42:06	38.821	31.6887	40.2093	44.7018	42.0164	38.0506	38.1835	47.3835	37.5676	35.4171	46.2131	42.6369	50.3109	42.0711	41.7075	41.8265	39.2903	46.7753
2016-08-19 10:47:06	38.8157	31.6845	40.2093	44.6935	42.0094	38.0478	38.1793	47.3849	37.569	35.4211	46.2157	42.6369	50.3127	42.0697	41.7075	41.8279	39.2916	46.7753
2016-08-19 10:52:06	38.8249	31.6859	40.2134	44.6961	42.0164	38.0478	38.1849	47.3849	37.5606	35.425	46.22	42.6356	50.3155	42.0725	41.7117	41.8248	39.286	46.7766
2016-08-19 10:57:06	38.8196	31.5946	40.2148	44.6992	42.0204	38.0506	38.1878	47.3863	37.569	35.425	46.2239	42.6304	50.3141	42.0739	41.7089	41.8248	39.293	46.7831
2016-08-19 11:02:06	38.8262	31.6743	40.2134	44.6992	42.0164	38.0478	38.192	47.3835	37.5606	35.425	46.2226	42.6278	50.3155	42.0739	41.713	41.8265	39.2903	46.7862
2016-08-19 11:07:06	38.8345	31.6715	40.2106	44.6978	42.023	38.0492	38.1906	47.3849	37.5606	35.4185	46.2292	42.6278	50.3169	42.0711	41.7144	41.8305	39.282	46.7941
2016-08-19 11:12:06	38.8249	31.6757	40.212	44.6948	42.0269	38.0478	38.1982	47.3909	37.5592	35.4276	46.2318	42.6291	50.3225	42.0801	41.7177	41.8248	39.2794	46.7954
2016-08-19 11:17:06	38.8236	31.6729	40.2162	44.6895	42.0243	38.0492	38.2039	47.3951	37.562	35.4276	46.2318	42.6234	50.3266	42.0739	41.7144	41.8279	39.2847	46.798
2016-08-19 11:22:06	38.8139	31.6646	40.2074	44.6935	42.023	38.0478	38.2081	47.3909	37.5592	35.4306	46.2239	42.5931	50.3294	42.0772	41.7103	41.8222	39.289	46.8019
2016-08-19 11:27:06	38.8288	31.6702	40.2093	44.6935	42.0269	38.0393	38.2067	47.3979	37.556	35.4276	46.2252	42.6022	50.3313	42.0815	41.713	41.8222	39.2916	46.805
2016-08-19 11:32:06	38.8157	31.6715	40.206	44.6895	42.0217	38.045	38.211	47.3993	37.562	35.4263	46.2426	42.6104	50.3252	42.0787	41.7191	41.8195	39.289	46.8102
2016-08-19 11:37:06	38.817	31.6618	40.206	44.6856	42.03	38.0407	38.2153	47.3909	37.5574	35.4333	46.2426	42.6087	50.3238	42.0829	41.713	41.8248	39.2833	46.8142
2016-08-19 11:42:06	38.821	31.6618	40.2032	44.6882	42.0287	38.0407	38.2138	47.4048	37.5546	35.4293	46.2374	42.5983	50.3252	42.0829	41.7191	41.8248	39.2847	46.8128
2016-08-19 11:47:06	38.821	31.6618	40.2093	44.6948	42.0326	38.0435	38.2186	47.4007	37.5546	35.4333	46.2518	42.6022	50.3313	42.0872	41.7204	41.8222	39.286	46.8224
2016-08-19 11:52:06	38.8157	31.666	40.2093	44.6895	42.023	38.0535	38.2186	47.415	37.5463	35.4333	46.2574	42.6009	50.334	42.09	41.7177	41.8156	39.2847	46.8194
2016-08-19 11:57:06	38.8183	31.666	40.2074	44.6882	42.0353	38.0535	38.2314	47.4164	37.5504	35.4293	46.2561	42.5983	50.334	42.0872	41.726	41.813	39.286	46.829
2016-08-19 12:02:06	38.8196	31.6674	40.2074	44.6922	42.0366	38.0464	38.2271	47.422	37.5518	35.4237	46.2426	42.5861	50.3368	42.0886	41.7232	41.8195	39.286	46.8329
2016-08-19 12:07:06	38.8196	31.6646	40.212	44.6895	42.0326	38.052	38.2299	47.4266	37.5504	35.4211	46.264	42.6048	50.3368	42.0843	41.7191	41.8182	39.3008	46.8329
2016-08-19 12:12:06	38.821	31.6688	40.212	44.6961	42.0392	38.0596	38.2356	47.4266	37.549	35.4346	46.264	42.6022	50.3424	42.0976	41.7274	41.8195	39.2995	46.8382
2016-08-19 12:17:06	38.817	31.6674	40.212	44.6961	42.0326	38.0582	38.2389	47.4294	37.5606	35.4333	46.2692	42.6074	50.3396	42.1018	41.7417	41.8222	39.3008	46.8412
2016-08-19 12:22:06	38.8139	31.6646	40.212	44.6948	42.0405	38.0695	38.2404	47.4363	37.5504	35.4372	46.2587	42.5983	50.3479	42.1075	41.7274	41.8222	39.2497	46.8438
2016-08-19 12:27:06	38.8183	31.6674	40.212	44.6978	42.0353	38.0695	38.2432	47.4377	37.556	35.3771	46.2666	42.6022	50.3493	42.1047	41.7403	41.8222	39.3065	46.8438
2016-08-19 12:32:06	38.8126	31.6604	40.212	44.6961	42.0418	38.0695	38.2432	47.4377	37.5546	35.3688	46.2374	42.5809	50.3512	42.1004	41.7403	41.8195	39.3065	46.8491
2016-08-19 12:37:06	38.8126	31.6474	40.1861	44.6922	42.0379	38.0681	38.2475	47.4308	37.5546	35.425	46.264	42.5996	50.3512	42.1075	41.7431	41.8156	39.3065	46.853
2016-08-19 12:42:06	38.8157	31.6702	40.2162	44.6961	42.0462	38.0799	38.2475	47.4433	37.5606	35.4276	46.2613	42.5996	50.3512	42.1075	41.7473	41.8209	39.2982	46.8504
2016-08-19 12:47:06	38.8157	31.6688	40.2148	44.6948	42.0515	38.0709	38.2503	47.4535	37.5574	35.4372	46.2613	42.6009	50.3526	42.1047	41.7376	41.8182	39.3091	46.8587
2016-08-19 12:52:06	38.8113	31.6103	40.212	44.6961	42.0528	38.0709	38.2475	47.4493	37.562	35.4333	46.2613	42.6009	50.3465	42.1004	41.7473	41.8156	39.3117	46.86
2016-08-19 12:57:06	38.8126	31.666	40.212	44.6961	42.0502	38.0738	38.2489	47.4507	37.562	35.4359	46.2653	42.5957	50.3493	42.1061	41.7445	41.8195	39.3021	46.8574
2016-08-19 13:02:06	38.8113	31.6632	40.2074	44.6935	42.0541	38.0771	38.2489	47.4451	37.5606	35.4346	46.2587	42.5874	50.3567	42.1061	41.7445	41.8156	39.3078	46.8613
2016-08-19 13:07:06	38.8061	31.666	40.2093	44.6935	42.0528	38.0757	38.2489	47.4363	37.556	35.4293	46.2666	42.5944	50.3438	42.1033	41.7459	41.813	39.3078	46.8587
2016-08-19 13:12:06	38.8087	31.6646	40.2018	44.6895	42.0528	38.0723	38.2503	47.4363	37.5518	35.3313	46.2626	42.597	50.3424	42.1018	41.7487	41.813	39.3052	46.8574
2016-08-19 13:17:06	38.8061	31.6572	40.1991	44.6869	42.0489	38.0709	38.2503	47.4335	37.556	35.3501	46.2626	42.5944	50.3438	42.1004	41.7459	41.8103	39.3052	46.8587
2016-08-19 13:22:06	38.8034	31.6618	40.1991	44.6817	42.0462	38.0709	38.2503	47.4136	37.5449	35.4224	46.2587	42.5848	50.3396	42.099	41.7389	41.8073	39.3065	46.8556
2016-08-19 13:27:06	38.7982	31.659	40.1963	44.6817	42.0353	38.0757	38.2517	47.4349	37.5532	35.4276	46.2587	42.5874	50.341	42.0962	41.7403	41.8033	39.2982	46.8504
2016-08-19 13:32:06	38.8061	31.6516	40.1935	44.6869	42.0502	38.0738	38.2475	47.428	37.5504	35.3958	46.2613	42.5887	50.3424	42.0886	41.7343	41.809	39.3104	46.853
2016-08-19 13:37:06	38.7964	31.659	40.2004	44.6869	42.0392	38.0709	38.2342	47.4234	37.5333	35.4293	46.2561	42.5887	50.341	42.0829	41.7389	41.7981	39.3034	46.8504
2016-08-19 13:42:06	38.7982	31.6544	40.1921	44.6817	42.0379	38.0738	38.2503	47.4266	37.5435	35.4211	46.2548	42.59	50.3326	42.09	41.7389	41.8046	39.3034	46.8491
2016-08-19 13:47:06	38.7982	31.6618	40.1907	44.6773	42.0432	38.0695	38.2489	47.422	37.5435	35.4237	46.2505	42.5887	50.3313	42.0872	41.7362	41.7981	39.2392	46.8517
2016-08-19 13:52:06	38.7885	31.6516	40.1889	44.6786	42.0379	38.0653	38.2503	47.4062	37.5389	35.4237	46.2531	42.5861	50.3313	42.0815	41.7389	41.7981	39.3104	46.8517
2016-08-19 13:57:06	38.7885	31.6558	40.1847	44.6786	42.0353	38.0549	38.246	47.4122	37.5347	35.4198	46.2531	42.5887	50.3266	42.0787	41.7343	41.7954	39.3078	46.853
2016-08-19 14:02:06	38.7885	31.6558	40.1805	44.6695	42.0243	38.0549	38.2503	47.4136	37.5291	35.4145	46.2426	42.5727	50.3225	42.0682	41.7246	41.7954	39.3052	46.853
2016-08-19 14:07:06	38.7789	31.653	40.1722	44.6682	42.0217	38.0535	38.2328	47.4048	37.5092	35.4158	46.2374	42.5757	50.3127	42.0611	41.713	41.7871	39.2969	46.8478
2016-08-19 14:12:06	38.7763	31.6646	40.1777	44.6708	42.0204	38.0549	38.2389	47.4062	37.4179	35.4145	46.2331	42.5809	50.3169	42.0626	41.7218	41.7858	39.3034	46.8438
2016-08-19 14:17:06	38.7807	31.666	40.1689	44.6682	42.0164	38.0582	38.2389	47.4062	37.5222	35.4076	46.2252	42.5861	50.3155	42.0668	41.7204	41.7805	39.2982	46.8438
2016-08-19 14:22:06	38.775	31.6715	40.1736	44.6682	42.0125	38.0695	38.2404	47.4122	37.5222	35.4089	46.2157	42.5887	50.3127	42.064	41.7191	41.7792	39.3078	46.8452
2016-08-19 14:27:06	38.7737	31.6831	40.175	44.6642	42.0204	38.0785	38.2356	47.4164	37.5347	35.4132	46.2144	42.5983	50.3155	42.0654	41.7177	41.7832	39.2903	46.8465
2016-08-19 14:32:06	38.7697	31.6887	40.175	44.6682	42.0151	38.0723	38.2342	47.4108	37.5389	35.4036	46.2361	42.577	50.3095	42.064	41.7232	41.774	39.2903	46.8438
2016-08-19 14:37:06	38.7723	31.6929	40.175	44.6708	42.0151	38.0709	38.2299	47.4178	37.5421	35.4076	46.2292	42.5822	50.3109	42.055	41.726	41.7766	39.313	46.8452
2016-08-19 14:42:06	38.7684	31.6975	40.1777	44.6668	42.0138	38.061	38.2228	47.4062	37.5291	35.4089	46.2279	42.5848	50.3095	42.0597	41.7246	41.7805	39.3227	46.8438
2016-08-19 14:47:06	38.7671	31.6943	40.175	44.6721	42.0125	38.061	38.22	47.4048	37.5449	35.405	46.2279	42.5887	50.3053	42.0597	41.7232	41.7832	39.3183	46.8438
2016-08-19 14:52:06	38.7631	31.6929	40.1661	44.6695	42.0138	38.0757	38.2096	47.4034	37.5375	35.401	46.2105	42.5701	50.3012	42.0536	41.7075	41.7792	39.3209	46.8382
2016-08-19 14:57:06	38.7548	31.6975	40.1703	44.6454	42.0068	38.0568	38.1807	47.4095	37.5291	35.4036	46.2213	42.5848	50.2956	42.0521	41.6918	41.7818	39.3065	46.8238
2016-08-19 15:02:06	38.7601	31.7031	40.1777	44.6668	42.0111	38.0757	38.1996	47.4034	37.5546	35.4023	46.2157	42.59	50.2984	42.0493	41.7144	41.7832	39.3227	46.8369
2016-08-19 15:07:06	38.7548	31.7086	40.1791	44.6642	42.0111	38.0785	38.1906	47.4095	37.5574	35.4023	46.2079	42.5887	50.2799	42.0422	41.7144	41.7832	39.3227	46.8303
2016-08-19 15:12:06	38.7509	31.6961	40.1661	44.6629	41.7196	38.0785	38.1949	47.3951	37.5574	35.3932	46.2105	42.5861	50.2854	42.0436	41.7158	41.7779	39.313	46.829
2016-08-19 15:17:06	38.7399	31.7031	40.1722	44.6599	41.9787	38.0738	38.1807	47.3979	37.556	35.3875	46.2039	42.5835	50.2724	42.0346	41.7144	41.763	39.317	46.8194
2016-08-19 15:22:06	38.7482	31.7031	40.1703	44.6655	42.0002	38.0738	38.1774	47.3979	37.5634	35.3958	46.2079	42.5913	50.2724	42.0379	41.7158	41.7779	39.2606	46.8155
2016-08-19 15:27:06	38.7509	31.6989	40.1634	44.6668	42.0028	38.0653	38.1759	47.3993	37.5574	35.3932	46.2039	42.5913	50.2697	42.0346	41.7158	41.7832	39.3183	46.8115
2016-08-19 15:32:06	38.7439	31.6975	40.162	44.6668	41.9919	38.0582	38.1527	47.3937	37.5592	35.3945	46.1996	42.5783	50.2627	42.0289	41.7019	41.7753	39.3183	46.8076
2016-08-19 15:37:06	38.7439	31.6929	40.1661	44.6612	41.9976	38.0785	38.1527	47.3793	37.5463	35.3914	46.2039	42.5931	50.2599	42.0261	41.7103	41.7766	39.2471	46.8019
2016-08-19 15:42:06	38.7496	31.6989	40.1661	44.6642	42.0002	38.0799	38.1603	47.3923	37.5592	35.3888	46.2026	42.5913	50.2655	42.0318	41.7117	41.7792	39.3196	46.798
2016-08-19 15:47:06	38.7522	31.7003	40.1689	44.6572	41.9989	38.0799	38.157	47.4007	37.5606	35.3888	46.1957	42.5874	50.2627	42.0318	41.7117	41.7766	39.3196	46.8006
2016-08-19 15:52:06	38.7469	31.6943	40.1648	44.6572	41.9949	38.0667	38.1513	47.4007	37.5606	35.3862	46.1879	42.5809	50.2585	42.0233	41.7047	41.7753	39.3209	46.7993
2016-08-19 15:57:06	38.7399	31.6729	40.1536	44.6559	41.9826	38.0799	38.1485	47.3951	37.5504	35.3758	46.1918	42.577	50.2498	42.0233	41.6992	41.7709	39.3091	46.7914
2016-08-19 16:02:06	38.7535	31.6887	40.1675	44.6481	42.0015	38.0785	38.1442	47.3951	37.5546	35.3823	46.1865	42.5822	50.24	42.019	41.7005	41.7753	39.3052	46.7862
2016-08-19 16:07:06	38.7373	31.6845	40.162	44.6494	41.9717	38.0638	38.1395	47.3979	37.5504	35.3836	46.1865	42.5913	50.2312	42.0218	41.7033	41.7683	39.313	46.7831
2016-08-19 16:12:06	38.7439	31.6845	40.162	44.6494	41.9826	38.0681	38.1338	47.3951	37.5421	35.3862	46.1796	42.5861	50.1956	42.0218	41.6992	41.7722	39.3065	46.7753
2016-08-19 16:17:06	38.7347	31.6776	40.1592	44.6398	41.9677	38.061	38.1238	47.3909	37.5449	35.3797	46.1783	42.5848	49.9978	42.0171	41.6945	41.774	39.2969	46.7539
2016-08-19 16:22:06	38.736	31.6743	40.1606	44.6398	41.9774	38.0771	38.0712	47.3923	37.5389	35.3784	46.177	42.574	49.8284	42.0204	41.6807	41.774	39.289	46.7456
2016-08-19 16:27:06	38.7132	31.6715	40.1578	44.6398	41.9651	38.0568	38.1191	47.3752	37.5449	35.3636	46.1518	42.5649	49.8098	42.019	41.7019	41.7617	39.2877	46.7377
2016-08-19 16:32:06	38.7347	31.6715	40.149	44.6158	41.9704	38.0582	38.0859	47.3877	37.5148	35.3797	46.1648	42.5727	49.8098	42.0143	41.676	41.7722	39.2833	46.739
2016-08-19 16:37:06	38.7399	31.666	40.1536	44.6197	41.9761	38.0757	38.1049	47.3895	37.5375	35.3784	46.1622	42.5714	49.8311	42.0114	41.6931	41.7722	39.2729	46.7364
2016-08-19 16:42:06	38.7426	31.6572	40.1578	44.6144	41.9717	38.0653	38.0812	47.3877	37.5036	35.3823	46.1583	42.5662	49.8436	42.0143	41.6363	41.7779	39.2659	46.7294
2016-08-19 16:47:06	38.7412	31.6433	40.1578	44.5538	41.9638	38.0757	38.0812	47.3863	37.5189	35.374	46.157	42.5553	49.8923	42.01	41.6219	41.7805	39.2458	46.6945
2016-08-19 16:52:06	38.7373	31.6405	40.1578	44.5044	41.9489	38.0757	38.0637	47.3793	37.5421	35.3784	46.1505	42.5219	49.9136	42.0029	41.6719	41.7858	39.2497	46.6491
2016-08-19 16:57:06	38.736	31.6386	40.1476	44.449	41.9598	38.061	38.0959	47.3849	37.5421	35.3675	46.07	42.4889	49.9464	42.0114	41.6834	41.7656	39.2619	46.3521
2016-08-19 17:02:06	38.7294	31.6419	40.1504	44.4559	41.9625	38.0785	38.0874	47.3909	37.5477	35.3675	46.0578	42.4794	49.9349	42.0128	41.682	41.7845	39.2672	46.3294
2016-08-19 17:07:06	38.7399	31.6572	40.1592	44.5284	41.9625	38.0856	38.0826	47.3895	37.5291	35.374	46.1409	42.5423	49.952	42.0143	41.6067	41.7871	39.2729	46.3294
2016-08-19 17:12:06	38.7399	31.653	40.1476	44.5472	41.9677	38.0856	38.0973	47.3923	37.5518	35.3758	46.1318	42.561	49.9437	42.0072	41.6834	41.7915	39.282	46.3923
2016-08-19 17:17:06	38.7426	31.6386	40.155	44.5337	41.9515	38.087	38.0845	47.3895	37.5504	35.3662	46.1505	42.5636	49.9594	42.0072	41.676	41.7871	39.2768	46.488
2016-08-19 17:22:06	38.7439	31.6331	40.1592	44.511	41.9625	38.0912	38.0959	47.3937	37.5532	35.3701	46.1491	42.5623	49.9608	42.0086	41.6774	41.7871	39.2742	46.5146
2016-08-19 17:27:06	38.736	31.6433	40.1634	44.5057	41.9585	38.0927	38.1001	47.3951	37.556	35.3701	46.1557	42.5688	49.9594	42.0057	41.6876	41.7858	39.2689	46.5242
2016-08-19 17:32:06	38.7469	31.6358	40.1606	44.5027	41.9704	38.0856	38.1049	47.3951	37.5518	35.3675	46.1531	42.5688	49.9534	42.0057	41.6848	41.7941	39.2646	46.5268
2016-08-19 17:37:06	38.7482	31.6233	40.1634	44.5027	41.9651	38.0927	38.093	47.3965	37.5504	35.3566	46.1491	42.5636	49.9594	42.0157	41.6788	41.7954	39.2672	46.5229
2016-08-19 17:42:06	38.7469	31.6261	40.1675	44.4987	41.9677	38.0941	38.0959	47.4034	37.5504	35.3409	46.1518	42.5675	49.9622	42.0086	41.6807	41.7967	39.2659	46.5229
2016-08-19 17:47:06	38.7496	31.6446	40.1675	44.5	41.9677	38.0941	38.093	47.4034	37.556	35.3113	46.1474	42.5649	49.9636	42.0086	41.6862	41.7994	39.2729	46.5229
2016-08-19 17:52:06	38.7509	31.6488	40.1703	44.5096	41.9691	38.0974	38.093	47.4178	37.556	35.2538	46.1505	42.5662	49.9576	42.0086	41.6834	41.7994	39.2742	46.5229
2016-08-19 17:57:06	38.7509	31.6516	40.1703	44.5162	41.9704	38.096	38.0973	47.422	37.5592	35.2242	46.1491	42.5675	49.965	42.0143	41.6876	41.8033	39.2768	46.5281
2016-08-19 18:02:06	38.7509	31.6502	40.1675	44.5162	41.9717	38.052	38.1001	47.4308	37.562	35.239	46.1422	42.5675	49.9622	42.0157	41.6876	41.8059	39.2794	46.5268
2016-08-19 18:07:06	38.7456	31.6502	40.1703	44.5201	41.9625	38.0695	38.1001	47.4308	37.562	35.2346	46.1422	42.5675	49.9608	42.0157	41.6876	41.8033	39.2833	46.5242
2016-08-19 18:12:06	38.7439	31.6544	40.1703	44.5201	41.9585	38.0927	38.0987	47.4363	37.5648	35.2377	46.1409	42.5675	49.9636	42.0143	41.682	41.8059	39.2847	46.5255
2016-08-19 18:17:06	38.7535	31.653	40.1675	44.5201	41.9743	38.1045	38.1035	47.4391	37.5676	35.2442	46.1409	42.5701	49.9534	42.0143	41.6904	41.8073	39.286	46.5268
2016-08-19 18:22:06	38.7439	31.653	40.1703	44.5201	41.9585	38.052	38.1001	47.4377	37.5759	35.2333	46.1383	42.574	49.9576	42.01	41.6876	41.7954	39.286	46.5242
2016-08-19 18:27:06	38.7496	31.6558	40.1722	44.5162	41.9743	38.1059	38.0987	47.4405	37.5662	35.2442	46.1383	42.5714	49.9608	42.0128	41.6746	41.8103	39.2833	46.5268
2016-08-19 18:32:06	38.7522	31.6558	40.1703	44.5232	41.9774	38.1073	38.1001	47.4451	37.5792	35.2551	46.1396	42.5757	49.9594	42.0128	41.689	41.8103	39.286	46.5198
2016-08-19 18:37:06	38.7469	31.653	40.1736	44.5201	41.9743	38.1059	38.0987	47.4405	37.5778	35.2551	46.137	42.577	49.9622	42.01	41.6876	41.8073	39.286	46.5198
2016-08-19 18:42:06	38.7509	31.6544	40.1703	44.5201	41.9774	38.1073	38.1001	47.4433	37.5792	35.2551	46.137	42.577	49.9608	42.01	41.6862	41.8103	39.286	46.5185
2016-08-19 18:47:06	38.7509	31.653	40.1703	44.5201	41.9774	38.1073	38.0987	47.4433	37.5806	35.2551	46.1357	42.5757	49.9622	42.01	41.6862	41.8103	39.286	46.5198
2016-08-19 18:52:06	38.7469	31.6502	40.1634	44.5123	41.9704	38.0988	38.0987	47.4363	37.5806	35.2538	46.1222	42.5835	49.9576	42.01	41.6862	41.809	39.2672	46.5067
2016-08-19 18:57:06	38.7469	31.6488	40.1722	44.5083	41.9691	38.0681	38.0959	47.4335	37.5792	35.2481	46.1126	42.574	49.9548	42.0143	41.682	41.8059	39.2807	46.5107
2016-08-19 19:02:06	38.7399	31.6261	40.1536	44.5027	41.9691	38.0856	38.0845	47.4034	37.5806	35.2508	46.0952	42.5597	49.9464	42.0086	41.6733	41.8059	39.2715	46.5093
2016-08-19 19:07:06	38.7469	31.6419	40.1564	44.4948	41.9717	38.0709	38.0888	47.428	37.5718	35.2508	46.0926	42.5341	49.9492	42.0029	41.6774	41.8073	39.2702	46.5093
2016-08-19 19:12:06	38.7439	31.6516	40.1661	44.4909	41.9598	38.1101	38.0812	47.4335	37.5847	35.2416	46.1126	42.5861	49.9191	41.9664	41.6719	41.8073	39.2715	46.5037
2016-08-19 19:17:06	38.7412	31.6572	40.1722	44.511	41.9625	38.1059	38.0859	47.4377	37.5806	35.2455	46.097	42.5757	49.952	42.0086	41.676	41.8073	39.286	46.512
2016-08-19 19:22:06	38.7263	31.6572	40.1736	44.4869	41.9436	38.1087	38.0812	47.4391	37.5847	35.2346	46.1035	42.5887	49.9423	42.0072	41.6719	41.7832	39.2742	46.4945
2016-08-19 19:27:06	38.7334	31.6405	40.1476	44.5014	41.9489	38.0974	38.0826	47.4108	37.5745	35.2494	46.097	42.5636	49.9562	42.0001	41.6746	41.8073	39.286	46.5093
2016-08-19 19:32:06	38.7412	31.6558	40.1675	44.511	41.9677	38.113	38.0769	47.4363	37.5759	35.2494	46.1074	42.59	49.9534	42.0072	41.6746	41.8116	39.2847	46.5054
2016-08-19 19:37:06	38.7412	31.6632	40.175	44.5044	41.9677	38.1148	38.0845	47.4391	37.5903	35.2508	46.1061	42.5913	49.9548	42.0043	41.6848	41.8116	39.286	46.5107
2016-08-19 19:42:06	38.7439	31.6632	40.1763	44.5096	41.9704	38.1163	38.0845	47.4377	37.5889	35.2494	46.1074	42.5944	49.9562	42.0057	41.6807	41.8103	39.286	46.5067
2016-08-19 19:47:06	38.7399	31.6604	40.1736	44.5096	41.9677	38.113	38.0812	47.4363	37.5875	35.2494	46.1022	42.5913	49.952	41.85	41.682	41.8103	39.286	46.5024
2016-08-19 19:52:06	38.7412	31.659	40.1736	44.507	41.9638	38.1101	38.0812	47.4322	37.5861	35.2455	46.1035	42.5931	49.9534	41.9986	41.6848	41.809	39.2833	46.5024
2016-08-19 19:57:06	38.7399	31.6604	40.175	44.5057	41.9664	38.1115	38.0784	47.4308	37.5875	35.2468	46.1035	42.5931	49.9478	41.9939	41.6834	41.8103	39.282	46.4997
2016-08-19 20:02:06	38.736	31.659	40.1722	44.507	41.9598	38.113	38.0784	47.4308	37.5861	35.2429	46.0996	42.5887	49.952	41.8396	41.6834	41.8073	39.2847	46.4984
2016-08-19 20:07:06	38.7307	31.6317	40.1661	44.4883	41.9638	38.1002	38.0769	47.4136	37.5875	35.2455	46.0913	42.5861	49.939	41.8831	41.6733	41.813	39.286	46.4958
2016-08-19 20:12:06	38.7399	31.659	40.1634	44.5027	41.9638	38.113	38.0741	47.4266	37.5889	35.2455	46.0822	42.5636	49.9492	41.9911	41.6719	41.8059	39.2847	46.4945
2016-08-19 20:17:06	38.7373	31.6572	40.1675	44.5027	41.9638	38.0043	38.0684	47.422	37.5847	35.2429	46.0796	42.5714	49.9478	41.9911	41.6733	41.8073	39.282	46.4945
2016-08-19 20:22:06	38.7334	31.653	40.1634	44.4839	41.9436	38.1101	38.0727	47.415	37.5778	35.2416	46.0809	42.5675	49.9423	41.9764	41.6691	41.8046	39.2781	46.4906
2016-08-19 20:27:06	38.736	31.6558	40.1675	44.5057	41.9612	38.113	38.0551	47.422	37.5504	35.2429	46.0926	42.5809	49.9437	41.9911	41.645	41.8073	39.2807	46.4945
2016-08-19 20:32:06	38.7334	31.659	40.1675	44.5	41.9598	38.1087	38.067	47.4206	37.5759	35.2416	46.0952	42.5874	49.9423	41.9911	41.6705	41.8059	39.2794	46.4906
2016-08-19 20:37:06	38.7294	31.659	40.1648	44.5027	41.9598	38.1115	38.0698	47.415	37.5745	35.2416	46.0835	42.5796	49.945	41.9911	41.6774	41.8059	39.2781	46.4893
2016-08-19 20:42:06	38.725	31.6544	40.1648	44.4987	41.9436	38.1115	38.0622	47.4178	37.5759	35.239	46.09	42.5809	49.9363	41.984	41.6719	41.7994	39.2781	46.488
2016-08-19 20:47:06	38.7334	31.6572	40.1675	44.4987	41.9585	38.1115	38.0656	47.415	37.5704	35.2416	46.0913	42.5861	49.9478	41.9896	41.6719	41.8059	39.2781	46.4836
2016-08-19 20:52:06	38.7294	31.6572	40.1689	44.4987	41.9555	38.113	38.0637	47.4164	37.5718	35.239	46.0913	42.5848	49.9423	41.9882	41.6746	41.8033	39.2781	46.4849
2016-08-19 20:57:06	38.7294	31.659	40.1675	44.4961	41.9555	38.1115	38.0656	47.4122	37.5704	35.239	46.0887	42.5848	49.9409	41.9896	41.676	41.8059	39.2755	46.4836
2016-08-19 21:02:06	38.7281	31.659	40.1675	44.4948	41.9555	38.1101	38.0656	47.4122	37.5718	35.239	46.0861	42.5887	49.9437	41.9882	41.6788	41.8033	39.2781	46.4823
2016-08-19 21:07:06	38.725	31.659	40.1675	44.4948	41.9555	38.1087	38.058	47.4108	37.5732	35.2364	46.0874	42.5835	49.939	41.9882	41.6719	41.802	39.2781	46.4849
2016-08-19 21:12:06	38.7281	31.6558	40.1648	44.4948	41.9541	38.1115	38.0622	47.4095	37.5732	35.2364	46.0861	42.5874	49.939	41.9896	41.6746	41.8033	39.2768	46.4783
2016-08-19 21:17:06	38.7281	31.6544	40.1675	44.4948	41.9541	38.1101	38.058	47.4108	37.5745	35.2377	46.0822	42.5887	49.9321	41.975	41.6774	41.8059	39.2781	46.4783
2016-08-19 21:22:06	38.7281	31.6572	40.1606	44.4948	41.9528	38.1087	38.058	47.4062	37.5745	35.2333	46.0778	42.5848	49.9349	41.9868	41.676	41.8033	39.2781	46.481
2016-08-19 21:27:06	38.7237	31.6674	40.1703	44.4948	41.9502	38.1016	38.058	47.402	37.5745	35.232	46.0796	42.5874	49.9307	41.9882	41.6719	41.7994	39.2768	46.477
2016-08-19 21:32:06	38.725	31.6572	40.1648	44.4987	41.9528	38.1087	38.0433	47.4048	37.5745	35.2346	46.0796	42.59	49.9349	41.975	41.6733	41.8059	39.2768	46.4783
2016-08-19 21:37:06	38.7211	31.659	40.1675	44.4909	41.9502	38.113	38.0566	47.4062	37.5778	35.232	46.0796	42.5861	49.9279	41.9707	41.6719	41.802	39.2768	46.4744
2016-08-19 21:42:06	38.7281	31.6572	40.1675	44.4909	41.9528	38.1115	38.0566	47.4062	37.5778	35.232	46.0765	42.5848	49.9335	41.9736	41.6746	41.8059	39.2755	46.4757
2016-08-19 21:47:06	38.7281	31.6604	40.1675	44.4909	41.9489	38.1115	38.0466	47.4007	37.5662	35.2307	46.0778	42.5931	49.9279	41.9736	41.6733	41.802	39.2672	46.4661
2016-08-19 21:52:06	38.7237	31.6558	40.1634	44.4883	41.9502	37.9708	38.0447	47.4007	37.5718	35.2281	46.0778	42.5874	49.9251	41.9693	41.6677	41.802	39.2715	46.4731
2016-08-19 21:57:06	38.7211	31.659	40.1648	44.4909	41.9489	38.113	38.0466	47.4007	37.5759	35.2294	46.0726	42.5913	49.9321	41.9778	41.6746	41.8046	39.2742	46.4731
2016-08-19 22:02:06	38.7237	31.659	40.1648	44.4909	41.9489	38.1115	38.0447	47.402	37.5792	35.232	46.0726	42.59	49.9307	41.9707	41.6746	41.8046	39.2715	46.4705
2016-08-19 22:07:06	38.7211	31.6604	40.1648	44.4909	41.941	38.113	38.0419	47.3979	37.5759	35.232	46.0726	42.59	49.9251	41.9736	41.6677	41.8033	39.2715	46.4687
2016-08-19 22:12:06	38.7211	31.6604	40.1675	44.4883	41.9476	38.113	38.0433	47.3993	37.5792	35.2346	46.07	42.59	49.9279	41.9693	41.6733	41.8046	39.2715	46.4674
2016-08-19 22:17:06	38.7224	31.659	40.1675	44.4869	41.9476	38.113	38.0405	47.3979	37.582	35.2307	46.07	42.5913	49.9251	41.9679	41.6719	41.8046	39.2729	46.4674
2016-08-19 22:22:06	38.7211	31.6604	40.1675	44.4869	41.9463	38.1148	38.0419	47.3979	37.582	35.232	46.0674	42.5913	49.9265	41.9736	41.6705	41.802	39.2702	46.4674
2016-08-19 22:27:06	38.7224	31.6618	40.1675	44.4869	41.9476	38.1148	38.0405	47.3965	37.5806	35.2307	46.0674	42.5913	49.9237	41.9693	41.6705	41.802	39.2729	46.4648
2016-08-19 22:32:06	38.7211	31.6618	40.1675	44.4839	41.9476	38.1163	38.0405	47.3965	37.582	35.232	46.0674	42.5931	49.9224	41.9679	41.6705	41.802	39.2715	46.4635
2016-08-19 22:37:06	38.7198	31.6618	40.1675	44.4869	41.9463	38.1148	38.0376	47.3937	37.582	35.2294	46.0648	42.5944	49.9251	41.9693	41.6719	41.8046	39.2729	46.4622
2016-08-19 22:42:06	38.7198	31.6632	40.1661	44.4839	41.9463	38.1163	38.039	47.3965	37.5833	35.2294	46.0635	42.5957	49.9237	41.9679	41.6705	41.8046	39.2715	46.4635
2016-08-19 22:47:06	38.7198	31.6646	40.1675	44.4839	41.9449	38.1115	38.0333	47.3937	37.5759	35.2294	46.0604	42.5957	49.9205	41.9693	41.6649	41.8046	39.2715	46.4596
2016-08-19 22:52:06	38.7145	31.6618	40.1675	44.4826	41.9274	38.1148	38.0376	47.3937	37.582	35.2281	46.0591	42.5944	49.9191	41.965	41.6691	41.8007	39.2742	46.4609
2016-08-19 22:57:06	38.7185	31.6632	40.1675	44.4839	41.9449	38.1177	37.832	47.3895	37.5806	35.2255	46.0604	42.597	49.9251	41.965	41.6663	41.8033	39.2729	46.4583
2016-08-19 23:02:06	38.7145	31.6646	40.1675	44.4826	41.941	38.1177	37.8964	47.264	37.5847	35.2294	46.0578	42.597	49.9224	41.9636	41.6649	41.8007	39.2729	46.4583
2016-08-19 23:07:06	38.7185	31.6646	40.1675	44.4826	41.9449	38.1177	37.9386	47.3691	37.5847	35.2294	46.0578	42.5957	49.9224	41.9636	41.6677	41.8033	39.2729	46.4569
2016-08-19 23:12:06	38.7172	31.6632	40.1675	44.4826	41.9436	38.1148	38.0305	47.2839	37.5833	35.2281	46.0552	42.5957	49.9191	41.9608	41.6663	41.8033	39.2729	46.4543
2016-08-19 23:17:06	38.7145	31.6604	40.1606	44.4786	41.9248	38.1115	38.0291	47.3779	37.5833	35.2281	46.0526	42.5944	49.9108	41.9608	41.6663	41.8033	39.2632	46.45
2016-08-19 23:22:06	38.7185	31.6646	40.1675	44.4826	41.941	38.1163	38.0291	47.3793	37.5931	35.2294	46.0539	42.597	49.9149	41.9636	41.6663	41.8033	39.2742	46.453
2016-08-19 23:27:06	38.7158	31.6632	40.1689	44.4826	41.9366	38.1148	38.0291	47.3779	37.5861	35.2281	46.0526	42.5957	49.9191	41.9636	41.6677	41.8033	39.2729	46.453
2016-08-19 23:32:06	38.7158	31.666	40.1689	44.4813	41.9366	38.1148	38.0291	47.3793	37.5861	35.2294	46.05	42.597	49.9149	41.9608	41.6663	41.8033	39.2729	46.45
2016-08-19 23:37:06	38.7145	31.666	40.1689	44.48	41.9353	38.1148	38.0258	47.3779	37.5945	35.2294	46.0487	42.5983	49.9163	41.9622	41.6663	41.8033	39.2742	46.45
2016-08-19 23:42:06	38.7145	31.6688	40.1689	44.48	41.9353	38.1148	38.0243	47.3821	37.5945	35.2255	46.0487	42.5983	49.9149	41.9589	41.6691	41.8033	39.2729	46.4473
2016-08-19 23:47:06	38.7132	31.6702	40.1722	44.4786	41.934	38.1148	38.0243	47.3766	37.5963	35.2255	46.0461	42.6009	49.9163	41.9608	41.6677	41.8059	39.2729	46.45
2016-08-19 23:52:06	38.7145	31.6688	40.1722	44.4786	41.9366	38.1148	38.0215	47.3807	37.5963	35.2281	46.0448	42.5996	49.9122	41.9589	41.6691	41.8059	39.2729	46.446
2016-08-19 23:57:06	38.7158	31.6688	40.1722	44.4786	41.934	38.1177	38.0215	47.3793	37.5991	35.2268	46.0417	42.6022	49.9136	41.9589	41.6677	41.8059	39.2755	46.4473
2016-08-20 00:02:06	38.7145	31.6702	40.1722	44.4786	41.9353	38.1205	38.0201	47.3779	37.5991	35.2268	46.0417	42.6022	49.9149	41.9589	41.6649	41.8059	39.2755	46.446
2016-08-20 00:07:06	38.7158	31.6715	40.1722	44.4786	41.9327	38.1205	38.0172	47.3807	37.6019	35.2268	46.0404	42.6022	49.9094	41.9589	41.6663	41.809	39.2755	46.446
2016-08-20 00:12:06	38.7158	31.6715	40.1722	44.4786	41.9353	38.1191	38.0172	47.3793	37.5991	35.2268	46.0404	42.6035	49.9136	41.956	41.6677	41.8059	39.2755	46.446
2016-08-20 00:17:06	38.7158	31.6715	40.1703	44.476	41.9353	38.1191	38.0144	47.3779	37.6019	35.2268	46.0404	42.6048	49.9122	41.9575	41.6649	41.809	39.2742	46.4421
2016-08-20 00:22:06	38.7132	31.6702	40.1703	44.4786	41.9327	38.1177	38.0158	47.3766	37.6047	35.2229	46.0365	42.6035	49.9108	41.9546	41.6677	41.8073	39.2742	46.4421
2016-08-20 00:27:06	38.7158	31.6743	40.1763	44.4786	41.934	38.1219	38.0116	47.3779	37.6033	35.2255	46.0378	42.6061	49.9122	41.956	41.6649	41.813	39.2742	46.4408
2016-08-20 00:32:06	38.7158	31.6729	40.1736	44.4786	41.934	38.1219	38.013	47.3752	37.6061	35.2216	46.0365	42.6061	49.9136	41.9532	41.6677	41.8103	39.2742	46.4395
2016-08-20 00:37:06	38.7158	31.6757	40.1736	44.4786	41.934	38.1233	38.0101	47.3779	37.6061	35.2229	46.0352	42.6087	49.9094	41.956	41.6663	41.8103	39.2768	46.4382
2016-08-20 00:42:06	38.7158	31.6715	40.175	44.4786	41.934	38.1219	38.0087	47.3779	37.6061	35.2203	46.0352	42.6074	49.908	41.9532	41.6622	41.809	39.2729	46.4369
2016-08-20 00:47:06	38.7158	31.6757	40.1703	44.4786	41.9353	38.1233	38.0087	47.3793	37.6088	35.2242	46.0365	42.6117	49.9094	41.9532	41.6649	41.8103	39.2742	46.4395
2016-08-20 00:52:06	38.7158	31.6729	40.1722	44.4747	41.934	38.1205	38.0087	47.3766	37.6019	35.2203	46.0352	42.6048	49.9066	41.9504	41.6622	41.8103	39.2715	46.4369
2016-08-20 00:57:06	38.7132	31.6729	40.1722	44.4786	41.934	38.1191	38.0054	47.3752	37.6061	35.2203	46.0313	42.6061	49.9052	41.9504	41.6635	41.8103	39.2729	46.4369
2016-08-20 01:02:06	38.7158	31.6688	40.1722	44.4773	41.9327	38.1177	38.004	47.3724	37.6033	35.2203	46.0313	42.5983	49.9066	41.9532	41.6608	41.809	39.2729	46.4369
2016-08-20 01:07:06	38.7132	31.6729	40.1675	44.4747	41.9327	38.1115	38.0054	47.371	37.6033	35.2216	46.0313	42.6022	49.9066	41.9489	41.6649	41.809	39.2729	46.4338
2016-08-20 01:12:06	38.7132	31.6757	40.1703	44.476	41.93	38.1177	38.004	47.3678	37.6047	35.2203	46.0287	42.6022	49.9066	41.9504	41.6608	41.809	39.2702	46.4312
2016-08-20 01:17:06	38.7132	31.6729	40.1703	44.4747	41.93	38.1191	38.004	47.371	37.6047	35.2172	46.0287	42.6022	49.9038	41.9475	41.6608	41.8059	39.2702	46.4325
2016-08-20 01:22:06	38.7119	31.6715	40.1736	44.476	41.9314	38.1191	38.0011	47.3664	37.6047	35.2172	46.0287	42.6035	49.9052	41.9475	41.6622	41.8059	39.2689	46.4325
2016-08-20 01:27:06	38.7119	31.6743	40.1703	44.4747	41.9314	38.1191	37.9997	47.3664	37.6033	35.2203	46.0261	42.6022	49.9024	41.9461	41.6622	41.8059	39.2689	46.4286
2016-08-20 01:32:06	38.7119	31.6743	40.1722	44.4747	41.9314	38.1191	38.0011	47.3664	37.6033	35.2172	46.023	42.6022	49.9006	41.9475	41.6608	41.8059	39.2689	46.4286
2016-08-20 01:37:06	38.7119	31.6743	40.1722	44.4721	41.93	38.1191	37.9969	47.3664	37.6061	35.2203	46.0243	42.6022	49.9024	41.9475	41.6608	41.809	39.2702	46.4312
2016-08-20 01:42:06	38.7119	31.6743	40.1736	44.4747	41.9287	38.1191	37.9997	47.3678	37.6061	35.2172	46.023	42.6022	49.9052	41.9475	41.6622	41.8073	39.2689	46.4273
2016-08-20 01:47:06	38.7119	31.6757	40.1736	44.4747	41.93	38.1191	37.9955	47.3678	37.6047	35.2172	46.0217	42.6035	49.9052	41.9475	41.6608	41.8059	39.2689	46.4273
2016-08-20 01:52:06	38.7106	31.6743	40.1763	44.4721	41.9274	38.1219	37.9955	47.3636	37.6061	35.2159	46.0217	42.6009	49.9024	41.9447	41.6589	41.809	39.2672	46.4246
2016-08-20 01:57:06	38.7088	31.6776	40.175	44.4721	41.9274	38.1191	37.9955	47.3664	37.6074	35.2172	46.0191	42.6022	49.9024	41.9433	41.6635	41.8059	39.2702	46.4259
2016-08-20 02:02:06	38.7075	31.6776	40.1722	44.4721	41.9274	38.1219	37.9955	47.365	37.6061	35.2146	46.0191	42.6022	49.8992	41.9433	41.6608	41.809	39.2672	46.4233
2016-08-20 02:07:06	38.7106	31.6776	40.1736	44.4721	41.9287	38.1191	37.9926	47.365	37.6088	35.2146	46.0178	42.6022	49.9006	41.9447	41.6608	41.809	39.2672	46.4246
2016-08-20 02:12:06	38.7075	31.6776	40.1763	44.4721	41.9287	38.1219	37.9912	47.365	37.6102	35.2146	46.0178	42.6035	49.8964	41.9447	41.6589	41.8116	39.2646	46.4246
2016-08-20 02:17:06	38.7075	31.6804	40.175	44.4721	41.9287	38.1233	37.9912	47.3678	37.6102	35.2146	46.0178	42.6048	49.9006	41.9418	41.6575	41.809	39.2689	46.4207
2016-08-20 02:22:06	38.7075	31.6776	40.1763	44.4721	41.9261	38.1219	37.9912	47.365	37.6102	35.2133	46.0178	42.6035	49.8978	41.9399	41.6608	41.8116	39.2672	46.4207
2016-08-20 02:27:06	38.7075	31.6776	40.1763	44.4721	41.9261	38.1205	37.9883	47.365	37.6116	35.2107	46.0165	42.6048	49.8964	41.9418	41.6589	41.8116	39.2646	46.4207
2016-08-20 02:32:06	38.7075	31.679	40.175	44.4708	41.9248	38.1205	37.9865	47.3622	37.6102	35.212	46.0139	42.6022	49.895	41.9385	41.6589	41.809	39.2689	46.4194
2016-08-20 02:37:06	38.7088	31.6804	40.1763	44.4708	41.9274	38.1219	37.985	47.365	37.6116	35.2133	46.0139	42.6061	49.895	41.9399	41.6589	41.8116	39.2689	46.4194
2016-08-20 02:42:06	38.7075	31.6804	40.1763	44.4721	41.9274	38.1233	37.9865	47.3636	37.6149	35.2107	46.0139	42.6035	49.8964	41.9385	41.6548	41.8116	39.2702	46.4194
2016-08-20 02:47:06	38.7075	31.6804	40.1763	44.4677	41.9261	38.1219	37.985	47.3636	37.6149	35.2146	46.0139	42.6048	49.8936	41.9385	41.6561	41.8116	39.2689	46.415
2016-08-20 02:52:06	38.7106	31.6804	40.1763	44.4695	41.9274	38.1219	37.9865	47.3622	37.6149	35.2133	46.0126	42.6035	49.8964	41.9371	41.6589	41.813	39.2672	46.4181
2016-08-20 02:57:06	38.7075	31.679	40.1763	44.4708	41.9274	38.1191	37.9836	47.3636	37.6116	35.212	46.0139	42.6035	49.8936	41.9371	41.6561	41.809	39.2646	46.4181
2016-08-20 03:02:06	38.7075	31.6757	40.1763	44.4708	41.9274	38.1219	37.9808	47.358	37.6116	35.2068	46.0126	42.6061	49.8936	41.9385	41.6548	41.8116	39.2659	46.415
2016-08-20 03:07:06	38.7075	31.679	40.1777	44.4677	41.9248	38.1219	37.9808	47.3608	37.6102	35.2146	46.0139	42.6048	49.8909	41.9357	41.6548	41.8116	39.2646	46.4098
2016-08-20 03:12:06	38.7106	31.679	40.1763	44.4708	41.9248	38.1191	37.9808	47.3594	37.613	35.2081	46.0113	42.6035	49.8895	41.9314	41.6534	41.8073	39.2646	46.4137
2016-08-20 03:17:06	38.7106	31.679	40.1777	44.4677	41.9248	38.1191	37.9808	47.358	37.6102	35.2107	46.0113	42.6022	49.8895	41.9343	41.6548	41.809	39.2646	46.4137
2016-08-20 03:22:06	38.7075	31.679	40.1736	44.4708	41.9261	38.1205	37.9793	47.3594	37.6102	35.2107	46.01	42.6048	49.8909	41.9343	41.6534	41.809	39.2646	46.4124
2016-08-20 03:27:06	38.7106	31.6757	40.1777	44.4677	41.9261	38.1177	37.9793	47.3622	37.6102	35.2107	46.0113	42.6022	49.8936	41.9286	41.6561	41.809	39.2646	46.4137
2016-08-20 03:32:06	38.7075	31.679	40.1763	44.4708	41.9235	38.1191	37.9765	47.3608	37.6088	35.212	46.01	42.6022	49.8895	41.9343	41.6561	41.809	39.2646	46.4098
2016-08-20 03:37:06	38.7106	31.6817	40.1763	44.4677	41.9235	38.1205	37.9793	47.3594	37.6102	35.2107	46.0087	42.6022	49.8909	41.9343	41.6548	41.809	39.2646	46.4098
2016-08-20 03:42:06	38.7075	31.679	40.1777	44.4677	41.9235	38.1177	37.9793	47.3566	37.6102	35.2081	45.9991	42.6022	49.8909	41.9314	41.6561	41.809	39.2659	46.4072
2016-08-20 03:47:06	38.7062	31.6817	40.1763	44.4651	41.9235	38.1191	37.9779	47.358	37.6088	35.2081	46.0087	42.6009	49.8923	41.9343	41.6534	41.809	39.2632	46.4098
2016-08-20 03:52:06	38.7075	31.6776	40.1763	44.4651	41.9221	38.1191	37.9793	47.358	37.6102	35.2055	46.0087	42.6009	49.8923	41.9314	41.6548	41.8103	39.2632	46.4098
2016-08-20 03:57:06	38.7075	31.679	40.1763	44.4651	41.9235	38.1205	37.9793	47.3552	37.6088	35.2081	45.9965	42.6104	49.8895	41.93	41.615	41.8073	39.2646	46.4072
2016-08-20 04:02:06	38.7062	31.6817	40.1777	44.4651	41.9235	38.1191	37.9765	47.3566	37.613	35.2081	45.9965	42.6087	49.8881	41.9272	41.6548	41.8073	39.2632	46.4072
2016-08-20 04:07:06	38.7062	31.6817	40.1777	44.4651	41.9235	38.1191	37.9737	47.3552	37.6088	35.2094	45.9978	42.6104	49.8853	41.9257	41.6307	41.809	39.2606	46.4059
2016-08-20 04:12:06	38.7075	31.679	40.1763	44.4651	41.9221	38.1177	37.9765	47.3539	37.6074	35.2055	45.9965	42.6087	49.8881	41.93	41.645	41.8046	39.2632	46.4072
2016-08-20 04:17:06	38.7062	31.6817	40.1763	44.4651	41.9221	38.1191	37.9737	47.3552	37.6074	35.2055	45.9965	42.6087	49.8895	41.93	41.6478	41.8059	39.2606	46.4059
2016-08-20 04:22:06	38.7062	31.679	40.1763	44.4651	41.9221	38.1191	37.9751	47.3506	37.6074	35.2068	45.9965	42.6087	49.8881	41.9272	41.5738	41.8046	39.2632	46.4059
2016-08-20 04:27:06	38.7062	31.6817	40.1763	44.4638	41.9221	38.1177	37.9737	47.3525	37.6061	35.2055	45.9952	42.6117	49.8909	41.93	41.6478	41.8046	39.2593	46.4072
2016-08-20 04:32:06	38.7062	31.6817	40.1777	44.4638	41.9221	38.1191	37.9751	47.3525	37.6047	35.2055	45.9939	42.6074	49.8867	41.9272	41.5951	41.8059	39.2632	46.4059
2016-08-20 04:37:06	38.7062	31.6804	40.1763	44.4638	41.9221	38.1191	37.9751	47.3525	37.6088	35.2055	45.9939	42.6087	49.8853	41.93	41.5794	41.8073	39.2619	46.4045
2016-08-20 04:42:06	38.7062	31.6804	40.1777	44.4625	41.9221	38.1177	37.9737	47.3506	37.6088	35.2081	45.9913	42.6087	49.8881	41.9257	41.6478	41.8073	39.2619	46.4045
2016-08-20 04:47:06	38.7062	31.6817	40.1777	44.4612	41.9221	38.1191	37.9737	47.3525	37.6088	35.2055	45.9913	42.6074	49.8853	41.9257	41.6423	41.8046	39.2632	46.4019
2016-08-20 04:52:06	38.7062	31.6804	40.1763	44.4625	41.9191	38.1191	37.9737	47.3525	37.6074	35.2055	45.9913	42.6074	49.8839	41.9272	41.5895	41.8059	39.2619	46.4019
2016-08-20 04:57:06	38.7062	31.6817	40.1763	44.4638	41.9191	38.1191	37.9737	47.3525	37.6074	35.2041	45.9913	42.6074	49.8867	41.9272	41.6034	41.8046	39.2619	46.4019
2016-08-20 05:02:06	38.7062	31.6817	40.1736	44.4612	41.9191	38.1191	37.9722	47.3506	37.6074	35.2041	45.9882	42.6074	49.8881	41.9272	41.6478	41.8046	39.2593	46.4019
2016-08-20 05:07:06	38.7062	31.6817	40.1763	44.4612	41.9191	38.1191	37.9722	47.3478	37.6005	35.2041	45.9882	42.6074	49.8821	41.9257	41.6492	41.8046	39.2593	46.4019
2016-08-20 05:12:06	38.7036	31.6804	40.1763	44.4625	41.9178	38.1177	37.9722	47.3492	37.6005	35.2041	45.9882	42.6074	49.8853	41.9229	41.6506	41.8046	39.2632	46.4006
2016-08-20 05:17:06	38.7036	31.6817	40.1763	44.4612	41.9178	38.1191	37.9722	47.3506	37.6005	35.2081	45.9896	42.6061	49.8881	41.9243	41.6492	41.8046	39.2593	46.4006
2016-08-20 05:22:06	38.7062	31.6804	40.1763	44.4599	41.9178	38.1177	37.9694	47.3451	37.6074	35.2041	45.9856	42.6074	49.8839	41.9257	41.6205	41.8033	39.2593	46.4006
2016-08-20 05:27:06	38.7036	31.6804	40.1763	44.4612	41.9178	38.1191	37.9722	47.3464	37.6061	35.2041	45.9856	42.6061	49.8839	41.9229	41.6437	41.8033	39.2593	46.3976
2016-08-20 05:32:06	38.7036	31.6804	40.175	44.4612	41.9151	38.1191	37.9722	47.3492	37.6088	35.2041	45.9856	42.6087	49.8793	41.9229	41.6492	41.8046	39.2593	46.3963
2016-08-20 05:37:06	38.7036	31.6804	40.1763	44.4573	41.9178	38.1163	37.9722	47.3464	37.6005	35.1985	45.9856	42.6087	49.8793	41.9182	41.6492	41.8033	39.2606	46.3963
2016-08-20 05:42:06	38.7036	31.679	40.1689	44.4586	41.9059	38.1163	37.9694	47.3409	37.6005	35.1933	45.9843	42.6048	49.8668	41.9139	41.6492	41.8033	39.2593	46.3923
2016-08-20 05:47:06	38.7023	31.6715	40.1434	44.4546	41.9029	38.113	37.9675	47.3381	37.6005	35.1933	45.983	42.6061	49.8594	41.9054	41.6464	41.8007	39.2554	46.3644
2016-08-20 05:52:06	38.6957	31.6757	40.1291	44.4533	41.9015	38.113	37.9694	47.3395	37.5991	35.1893	45.983	42.6048	49.8566	41.8978	41.645	41.8007	39.258	46.3801
2016-08-20 05:57:06	38.6931	31.6743	40.1291	44.4437	41.895	38.1101	37.9647	47.3395	37.5991	35.1933	45.9817	42.6048	49.8566	41.8978	41.645	41.7884	39.2567	46.367
2016-08-20 06:02:06	38.6931	31.6702	40.1407	44.4315	41.895	38.0974	37.9632	47.3353	37.5977	35.1893	45.9817	42.6022	49.8608	41.8935	41.6437	41.7858	39.2593	46.3735
2016-08-20 06:07:06	38.6944	31.666	40.1476	44.4411	41.8976	38.0941	37.9604	47.3251	37.5963	35.1919	45.9791	42.6022	49.8635	41.8964	41.639	41.7858	39.2554	46.3775
2016-08-20 06:12:06	38.6983	31.666	40.1476	44.4315	41.8976	38.0884	37.9604	47.3182	37.5917	35.1946	45.9752	42.5996	49.8538	41.8964	41.639	41.7897	39.2528	46.3749
2016-08-20 06:17:06	38.6983	31.6632	40.1522	44.4398	41.8976	38.0898	37.9618	47.3154	37.5917	35.1906	45.9739	42.5957	49.858	41.8978	41.6363	41.7915	39.2484	46.3735
2016-08-20 06:22:06	38.6996	31.6572	40.1407	44.4411	41.8989	38.0856	37.9604	47.3122	37.5903	35.188	45.9778	42.5957	49.8497	41.8964	41.6363	41.7897	39.2458	46.3696
2016-08-20 06:27:06	38.6996	31.6544	40.1365	44.4424	41.8976	38.0898	37.9533	47.2969	37.5861	35.168	45.9752	42.5848	49.851	41.8893	41.6404	41.7845	39.2484	46.3495
2016-08-20 06:32:06	38.6957	31.6502	40.105	44.4276	41.8963	38.0827	37.9457	47.2881	37.5847	35.1571	45.9709	42.5957	49.8497	41.8817	41.6335	41.7792	39.2484	46.3373
2016-08-20 06:37:06	38.69	31.646	40.0934	44.4197	41.8897	38.0709	37.9329	47.2737	37.5759	35.1493	45.9669	42.5957	49.8395	41.8746	41.6219	41.7617	39.2445	46.3225
2016-08-20 06:42:06	38.6821	31.6419	40.0721	44.4101	41.8735	38.0653	37.914	47.2552	37.5676	35.1493	45.9643	42.5822	49.8251	41.8642	41.6252	41.7564	39.2353	46.3198
2016-08-20 06:47:06	38.6742	31.6344	40.0563	44.4035	41.8573	38.0549	37.9239	47.2427	37.5592	35.1462	45.9565	42.577	49.8112	41.8571	41.615	41.7441	39.227	46.3076
2016-08-20 06:52:06	38.6712	31.6261	40.0563	44.4022	41.8599	38.0421	37.9154	47.2353	37.5449	35.1462	45.9469	42.5701	49.7996	41.8486	41.5951	41.7389	39.2283	46.2971
2016-08-20 06:57:06	38.6335	31.6219	40.0609	44.39	41.8586	38.0303	37.9078	47.238	37.5361	35.1449	45.9361	42.5623	49.7913	41.841	41.5868	41.7319	39.2231	46.2901
2016-08-20 07:02:06	38.6646	31.6145	40.0637	44.3874	41.8546	38.0275	37.9078	47.2297	37.5347	35.1493	45.9348	42.561	49.7927	41.8438	41.5835	41.7292	39.2218	46.2901
2016-08-20 07:07:06	38.6646	31.6145	40.0651	44.3804	41.8502	38.0261	37.9126	47.2325	37.5291	35.1493	45.9335	42.5566	49.7969	41.841	41.5808	41.7214	39.2218	46.2914
2016-08-20 07:12:06	38.662	31.6117	40.0679	44.3752	41.8423	38.0247	37.9168	47.2297	37.5249	35.1462	45.9374	42.554	49.7913	41.8453	41.5835	41.717	39.2191	46.2958
2016-08-20 07:17:06	38.6607	31.6089	40.0665	44.3765	41.8423	38.0247	37.914	47.2297	37.5148	35.1462	45.9335	42.5514	49.7895	41.8453	41.578	41.7157	39.2204	46.3076
2016-08-20 07:22:06	38.658	31.6075	40.0693	44.3725	41.8358	38.0289	37.9168	47.2311	37.5092	35.1462	45.9348	42.5475	49.7955	41.8424	41.5821	41.713	39.2231	46.3089
2016-08-20 07:27:06	38.655	31.6001	40.0521	44.3765	41.8301	38.0247	37.9182	47.2283	37.499	35.1462	45.9374	42.5449	49.7895	41.8382	41.5821	41.7078	39.2204	46.3133
2016-08-20 07:32:06	38.6523	31.602	40.0266	44.3765	41.8274	38.0261	37.9211	47.2399	37.4934	35.1493	45.9361	42.5367	49.7895	41.841	41.578	41.7117	39.2191	46.3225
2016-08-20 07:37:06	38.6484	31.6001	40.0651	44.3725	41.8209	38.0218	37.9211	47.238	37.4907	35.1462	45.9391	42.5393	49.7895	41.8438	41.5738	41.713	39.2178	46.3321
2016-08-20 07:42:06	38.6458	31.5973	40.0595	44.3699	41.8169	38.0232	37.9225	47.2454	37.4865	35.1493	45.9456	42.5315	49.7996	41.8471	41.5766	41.7065	39.2191	46.3386
2016-08-20 07:47:06	38.6458	31.5946	40.0651	44.3712	41.8222	38.0275	37.9329	47.2538	37.4791	35.1519	45.9509	42.5236	49.8038	41.85	41.578	41.7091	39.2204	46.3495
2016-08-20 07:52:06	38.6405	31.5932	40.0693	44.3739	41.8209	38.0232	37.9358	47.2612	37.4818	35.1532	45.9578	42.5154	49.8052	41.8542	41.5882	41.7078	39.2178	46.3587
2016-08-20 07:57:06	38.6405	31.5946	40.0748	44.3778	41.8182	38.0232	37.94	47.2626	37.4791	35.1558	45.9669	42.5128	49.8126	41.8585	41.5835	41.7078	39.2135	46.36
2016-08-20 08:02:06	38.6405	31.5918	40.0762	44.3804	41.8222	38.0247	37.94	47.258	37.4791	35.1584	45.963	42.5076	49.814	41.8642	41.5849	41.7104	39.2095	46.3626
2016-08-20 08:07:06	38.6309	31.5932	40.0809	44.3725	41.8046	38.0275	37.9414	47.2654	37.4721	35.1623	45.9643	42.4967	49.8098	41.8613	41.5923	41.7078	39.2043	46.367
2016-08-20 08:12:06	38.6484	31.5876	40.0762	44.3804	41.8209	38.0218	37.9414	47.2598	37.4721	35.161	45.9669	42.498	49.8126	41.8661	41.6006	41.713	39.2069	46.3696
2016-08-20 08:17:06	38.6458	31.589	40.0836	44.3861	41.8235	38.0247	37.9576	47.2668	37.4666	35.1654	45.9682	42.4915	49.8223	41.8675	41.5979	41.7104	39.2095	46.3788
2016-08-20 08:22:06	38.6444	31.5816	40.0762	44.3874	41.8209	38.0204	37.9618	47.264	37.4591	35.1654	45.9778	42.4941	49.814	41.8675	41.5965	41.7078	39.2082	46.3801
2016-08-20 08:27:06	38.6431	31.5848	40.085	44.3835	41.8209	38.0232	37.9618	47.2668	37.4494	35.168	45.9669	42.4833	49.8297	41.8675	41.5937	41.7065	39.2043	46.3897
2016-08-20 08:32:06	38.6405	31.5848	40.0892	44.3913	41.8125	38.0232	37.9618	47.2654	37.442	35.1519	45.9791	42.4846	49.8196	41.8689	41.5951	41.628	39.2121	46.3923
2016-08-20 08:37:06	38.6392	31.5746	40.0878	44.3822	41.8196	38.0204	37.9751	47.264	37.4434	35.161	45.983	42.4846	49.8237	41.8642	41.608	41.6416	39.2108	46.4006
2016-08-20 08:42:06	38.6431	31.5732	40.085	44.3887	41.8196	38.0275	37.9751	47.2654	37.4336	35.1623	45.9709	42.4768	49.8182	41.8628	41.5979	41.7008	39.2108	46.4019
2016-08-20 08:47:06	38.6405	31.5732	40.0823	44.3835	41.8125	38.0232	37.9675	47.2668	37.4309	35.1623	45.9817	42.4794	49.8168	41.8599	41.5979	41.6968	39.2191	46.4137
2016-08-20 08:52:06	38.6147	31.5746	40.0823	44.3791	41.802	38.0218	37.9836	47.2626	37.4165	35.1623	45.9739	42.4781	49.8154	41.8642	41.5937	41.6916	39.2148	46.4233
2016-08-20 08:57:06	38.6309	31.5732	40.0823	44.3765	41.8125	38.0218	37.9836	47.264	37.4193	35.1623	45.9682	42.4685	49.8098	41.8628	41.5909	41.6929	39.2178	46.4273
2016-08-20 09:02:06	38.5985	31.5691	40.0795	44.3848	41.8073	38.019	37.9836	47.2695	37.4179	35.1623	45.9765	42.4716	49.8038	41.8661	41.6006	41.6902	39.2135	46.4382
2016-08-20 09:07:06	38.6243	31.5602	40.0734	44.3861	41.8007	38.0232	37.9898	47.264	37.4151	35.161	45.9752	42.4672	49.7996	41.8661	41.608	41.6916	39.2165	46.4543
2016-08-20 09:12:06	38.623	31.5616	40.0693	44.3822	41.7897	38.0072	37.9883	47.2598	37.4137	35.161	45.9752	42.462	49.8024	41.8675	41.6067	41.6902	39.2178	46.4609
2016-08-20 09:17:06	38.6217	31.5602	40.0721	44.3874	41.7884	38.0114	38.0011	47.2695	37.4077	35.1571	45.9765	42.4659	49.7996	41.8642	41.6067	41.6876	39.2148	46.4687
2016-08-20 09:22:06	38.623	31.5547	40.0623	44.3861	41.7775	38.0072	37.994	47.2668	37.4049	35.1584	45.9817	42.4581	49.7927	41.8599	41.6122	41.6863	39.2244	46.4731
2016-08-20 09:27:06	38.6243	31.5561	40.0609	44.3874	41.7832	38.0128	37.9955	47.2695	37.3966	35.1584	45.9791	42.4486	49.7969	41.8528	41.6094	41.6832	39.2244	46.4862
2016-08-20 09:32:06	38.6199	31.5547	40.0466	44.3848	41.7761	38.0171	38.0026	47.2682	37.3966	35.1584	45.9765	42.4447	49.8098	41.8613	41.6136	41.6929	39.2204	46.4919
2016-08-20 09:37:06	38.6186	31.5561	40.0651	44.3926	41.7722	38.0143	38.0073	47.2751	37.3892	35.1584	45.9791	42.4434	49.8209	41.8628	41.6178	41.6902	39.2148	46.5067
2016-08-20 09:42:06	38.623	31.5533	40.0623	44.3952	41.7696	38.0072	38.004	47.2783	37.391	35.1545	45.9843	42.4408	49.8126	41.8486	41.6191	41.6929	39.2191	46.512
2016-08-20 09:47:06	38.6199	31.5589	40.0637	44.3887	41.7722	38.0086	38.013	47.2867	37.3864	35.1584	45.983	42.4325	49.8367	41.8661	41.6164	41.6902	39.2191	46.5211
2016-08-20 09:52:06	38.6186	31.5589	40.0637	44.4049	41.7709	38.0058	38.0116	47.2867	37.3892	35.161	45.9869	42.4208	49.8483	41.8661	41.6219	41.6863	39.2178	46.536
2016-08-20 09:57:06	38.6147	31.5547	40.0637	44.4035	41.7643	38.0058	38.0172	47.2881	37.3822	35.161	45.9869	42.4139	49.8654	41.8661	41.6164	41.6889	39.2135	46.5386
2016-08-20 10:02:06	38.6173	31.5519	40.0609	44.4127	41.7748	38.0058	38.0215	47.2895	37.3808	35.1667	45.9791	42.4152	49.8723	41.8746	41.6178	41.6902	39.2178	46.5456
2016-08-20 10:07:06	38.6107	31.5533	40.0595	44.4127	41.7788	38.0058	38.0243	47.2853	37.3938	35.1667	45.9804	42.4139	49.8821	41.8689	41.6191	41.6753	39.2108	46.5456
2016-08-20 10:12:06	38.6055	31.5505	40.0563	44.4171	41.7845	38.0086	38.0215	47.295	37.3864	35.1693	45.9765	42.4048	49.8867	41.8732	41.6321	41.6981	39.2148	46.5535
2016-08-20 10:17:06	38.6081	31.5477	40.0651	44.4302	41.7871	38.01	38.0187	47.301	37.3952	35.1732	45.9752	42.41	49.8964	41.8628	41.6321	41.6955	39.2069	46.5753
2016-08-20 10:22:06	38.612	31.5519	40.0637	44.4372	41.7924	38.0128	38.0215	47.3066	37.3938	35.1771	45.9843	42.4247	49.9052	41.8703	41.6293	41.7025	39.1973	46.5805
2016-08-20 10:27:06	38.6068	31.5403	40.0595	44.4424	41.7818	38.0086	37.8889	47.2839	37.3966	35.1745	45.983	42.426	49.9108	41.8703	41.6363	41.6889	39.2095	46.5897
2016-08-20 10:32:06	38.6147	31.5505	40.041	44.4411	41.8007	38.0114	38.0305	47.3094	37.385	35.1906	45.9791	42.426	49.9205	41.8675	41.639	41.7025	39.203	46.598
2016-08-20 10:37:06	38.612	31.5477	40.0577	44.4476	41.806	38.0029	38.0333	47.3038	37.3994	35.1972	45.9817	42.4299	49.9265	41.8661	41.645	41.7038	39.2165	46.6032
2016-08-20 10:42:06	38.6024	31.5445	40.0521	44.4463	41.7871	38.0086	38.0348	47.308	37.4007	35.1919	45.9778	42.4234	49.939	41.8774	41.6464	41.7091	39.2095	46.6006
2016-08-20 10:47:06	38.6011	31.5463	39.9196	44.4559	41.8112	38.0043	38.0495	47.321	37.398	35.188	45.983	42.4299	49.9376	41.8642	41.6423	41.6876	39.2204	46.6155
2016-08-20 10:52:06	38.6055	31.5463	40.041	44.4503	41.8033	38.0072	38.0362	47.3251	37.3994	35.2081	45.983	42.426	49.9363	41.8718	41.6478	41.7091	39.2135	46.6168
2016-08-20 10:57:06	38.6055	31.5417	40.0609	44.4599	41.8182	38.0086	38.0362	47.3381	37.4007	35.2159	45.9843	42.426	49.9534	41.8789	41.6548	41.7157	39.2148	46.6273
2016-08-20 11:02:06	38.6081	31.5463	40.0549	44.4625	41.8314	38.0114	38.0362	47.3353	37.4049	35.2242	45.9913	42.4208	49.9548	41.8774	41.6506	41.724	39.2148	46.629
2016-08-20 11:07:06	38.6081	31.5431	40.0637	44.4533	41.8301	38.0143	38.0348	47.1658	37.4035	35.2229	45.9939	42.4208	49.9594	41.8817	41.6492	41.7214	39.2191	46.6369
2016-08-20 11:12:06	38.6094	31.5403	40.0623	44.4664	41.8358	38.0086	38.0319	47.3464	37.4077	35.2229	45.9952	42.4182	49.9664	41.8817	41.6561	41.7279	39.2178	46.6395
2016-08-20 11:17:06	38.6094	31.5431	40.0679	44.4708	41.8397	38.0114	38.0376	47.3594	37.4095	35.2229	45.9926	42.41	49.9677	41.8831	41.6622	41.7253	39.2191	46.6408
2016-08-20 11:22:06	38.6024	31.5431	40.0693	44.4651	41.845	38.0128	38.0523	47.3594	37.4035	35.2255	45.9965	42.4152	49.9733	41.8879	41.6622	41.7266	39.2178	46.6504
2016-08-20 11:27:06	38.6055	31.5477	40.0665	44.4651	41.852	38.0114	38.0523	47.3594	37.4077	35.2307	45.9991	42.4139	49.9835	41.8964	41.6622	41.7306	39.2204	46.6447
2016-08-20 11:32:06	38.6024	31.5463	40.0693	44.4638	41.841	38.0171	38.0566	47.3678	37.4095	35.2203	45.9952	42.4074	49.989	41.8935	41.6663	41.7266	39.2148	46.6517
2016-08-20 11:37:06	38.5998	31.5519	40.0693	44.4734	41.852	38.0171	38.0566	47.3678	37.4123	35.232	45.9978	42.4087	49.9863	41.8992	41.6719	41.7358	39.2218	46.6583
2016-08-20 11:42:06	38.5985	31.5505	40.0693	44.476	41.8599	38.0128	38.0608	47.3738	37.4109	35.2242	45.9939	42.4126	49.9992	41.9021	41.6746	41.7266	39.2231	46.6639
2016-08-20 11:47:06	38.6024	31.5491	40.0665	44.4721	41.8665	38.019	38.0656	47.3807	37.4151	35.2364	46.0004	42.4113	49.9978	41.904	41.6705	41.7376	39.2165	46.6609
2016-08-20 11:52:06	38.6011	31.5445	40.0623	44.4734	41.8665	38.0114	38.0698	47.3766	37.4165	35.2281	45.9965	42.4152	50.0006	41.9006	41.6746	41.7389	39.2165	46.6652
2016-08-20 11:57:06	38.6011	31.5491	40.0665	44.4708	41.8695	38.0232	38.0698	47.3835	37.4137	35.2307	45.9965	42.4195	50.0006	41.8992	41.6746	41.7376	39.2204	46.6639
2016-08-20 12:02:06	38.6024	31.5463	40.0535	44.4708	41.8774	38.0204	38.0741	47.3821	37.4193	35.232	46.0017	42.4152	50.0048	41.9096	41.6746	41.7358	39.2218	46.6705
2016-08-20 12:07:06	38.6055	31.5389	39.9979	44.4695	41.8722	38.0157	38.0769	47.3849	37.4193	35.232	45.9939	42.4087	49.9946	41.9139	41.6746	41.7345	39.1921	46.6569
2016-08-20 12:12:06	38.6024	31.5361	40.0721	44.4826	41.8748	38.0171	38.0784	47.4095	37.4248	35.232	45.9991	42.4113	50.009	41.9139	41.676	41.7428	39.196	46.6609
2016-08-20 12:17:06	38.6011	31.5403	39.9525	44.4773	41.8827	38.0232	38.0755	47.402	37.4221	35.2364	45.9952	42.4061	50.009	41.921	41.6733	41.7415	39.2257	46.6718
2016-08-20 12:22:06	38.6055	31.5403	39.9237	44.4708	41.8884	38.0171	38.0712	47.3993	37.4193	35.239	45.9913	42.4061	50.0076	41.9182	41.6635	41.7441	39.2296	46.6679
2016-08-20 12:27:06	38.6068	31.5445	39.9196	44.4734	41.891	38.0157	38.0859	47.3965	37.4235	35.2346	45.9952	42.4126	50.009	41.9167	41.6774	41.7415	39.2165	46.6556
2016-08-20 12:32:06	38.6094	31.5445	40.0424	44.4734	41.895	38.0218	38.0859	47.3993	37.4165	35.2429	45.9991	42.4182	50.0076	41.9153	41.6848	41.7468	39.2178	46.6652
2016-08-20 12:37:06	38.6068	31.5417	40.0651	44.4664	41.8936	38.0204	38.0826	47.4095	37.4248	35.2455	45.9913	42.4113	50.0062	41.9182	41.682	41.7428	39.2204	46.6639
2016-08-20 12:42:06	38.6042	31.5375	40.0595	44.4677	41.8923	38.0086	38.0874	47.402	37.4235	35.2346	45.9965	42.4152	50.0117	41.9182	41.6862	41.7376	39.2135	46.6652
2016-08-20 12:47:06	38.6055	31.5431	39.9284	44.4747	41.8871	38.0218	38.0888	47.415	37.4262	35.2346	45.9939	42.4195	50.0103	41.9229	41.6931	41.7441	39.2218	46.6652
2016-08-20 12:52:06	38.6068	31.5431	40.0521	44.4721	41.9015	38.0171	38.0959	47.4122	37.4248	35.2429	45.9952	42.4139	50.015	41.9196	41.6876	41.7481	39.2218	46.6609
2016-08-20 12:57:06	38.6042	31.5417	40.0609	44.4786	41.9015	38.019	38.0959	47.4108	37.4295	35.2468	45.9952	42.4126	50.009	41.9229	41.6834	41.7415	39.2218	46.6639
2016-08-20 13:02:06	38.6042	31.5333	40.0577	44.4677	41.9086	38.0114	38.0945	47.4108	37.4207	35.2364	45.9965	42.4126	50.0131	41.9272	41.6862	41.7415	39.2191	46.6666
2016-08-20 13:07:06	38.6068	31.5375	40.0507	44.4586	41.9029	38.0204	38.0959	47.415	37.4248	35.239	45.9882	42.4139	50.0076	41.9196	41.6876	41.7376	39.2204	46.6622
2016-08-20 13:12:06	38.5998	31.5389	40.041	44.476	41.9125	38.0204	38.1001	47.4136	37.4235	35.2403	45.9843	42.4009	50.0103	41.9182	41.689	41.7306	39.2231	46.6622
2016-08-20 13:17:06	38.6024	31.5375	40.0577	44.4773	41.9112	38.019	38.1001	47.4122	37.4295	35.2403	45.9978	42.4061	50.0062	41.9182	41.6848	41.7428	39.2231	46.6609
2016-08-20 13:22:06	38.6011	31.5347	40.0577	44.4747	41.9072	38.0204	38.0769	47.4122	37.4235	35.239	45.9926	42.4048	50.009	41.921	41.6575	41.7481	39.2231	46.6583
2016-08-20 13:27:06	38.6042	31.5306	40.0549	44.4612	41.9151	38.0157	37.9708	47.4048	37.4262	35.2468	45.9856	42.4035	50.0062	41.921	41.689	41.7455	39.2204	46.6569
2016-08-20 13:32:06	38.6024	31.532	40.0521	44.4734	41.9221	38.0157	38.1077	47.4095	37.4137	35.2429	45.9896	42.4022	50.002	41.9182	41.6807	41.7402	39.2165	46.6569
2016-08-20 13:37:06	38.5998	31.5292	40.0535	44.476	41.9112	38.0157	38.1063	47.4062	37.4221	35.239	45.9882	42.3952	50.0048	41.9196	41.6876	41.7402	39.2191	46.6504
2016-08-20 13:42:06	38.5998	31.5204	40.0507	44.4773	41.9204	38.0086	38.0945	47.4081	37.4095	35.239	45.9882	42.4009	50.0048	41.9153	41.689	41.7389	39.2165	46.6478
2016-08-20 13:47:06	38.6042	31.5245	40.0535	44.4695	41.9151	38.01	38.1091	47.4081	37.4109	35.2364	45.9882	42.3848	50.002	41.9139	41.6904	41.7389	39.2191	46.6447
2016-08-20 13:52:06	38.5945	31.5176	40.0521	44.4734	41.8989	38.0058	38.1016	47.4136	37.4137	35.2255	45.9913	42.3687	49.9946	41.9139	41.6862	41.7319	39.2135	46.6491
2016-08-20 13:57:06	38.5932	31.5231	40.0521	44.4651	41.9164	38.01	38.1016	47.4081	37.3994	35.2346	45.9856	42.3939	49.9964	41.9153	41.6788	41.7319	39.2095	46.6447
2016-08-20 14:02:06	38.5932	31.5278	40.0521	44.4721	41.9086	38.0128	38.1106	47.4062	37.4165	35.2242	45.9843	42.3713	49.9978	41.9153	41.6862	41.7319	39.2082	46.6421
2016-08-20 14:07:06	38.5866	31.5204	40.0438	44.4734	41.9164	38.0143	37.9471	47.4062	37.4137	35.232	45.9869	42.3753	49.9964	41.9111	41.6862	41.7345	39.2121	46.6421
2016-08-20 14:12:06	38.5893	31.5092	40.0452	44.4734	41.9112	38.01	38.0845	47.3993	37.4137	35.232	45.9896	42.3753	49.9978	41.9068	41.6834	41.7376	39.2095	46.6382
2016-08-20 14:17:06	38.5906	31.5204	40.0452	44.4625	41.9138	38.0143	38.1049	47.3979	37.4095	35.2294	45.9656	42.3726	49.9946	41.9082	41.6862	41.7292	39.2043	46.6316
2016-08-20 14:22:06	38.5906	31.5092	40.0452	44.4677	41.8923	38.0143	38.1049	47.3965	37.4021	35.2015	45.9817	42.3726	49.9877	41.904	41.6834	41.717	39.1973	46.6303
2016-08-20 14:27:06	38.5866	31.5148	40.041	44.4677	41.9112	38.01	38.0973	47.3923	37.3892	35.2346	45.9817	42.3726	49.989	41.8964	41.6807	41.7266	39.1934	46.622
2016-08-20 14:32:06	38.5866	31.5032	40.0336	44.4559	41.8989	38.0072	38.1016	47.3849	37.391	35.2255	45.9656	42.374	49.9821	41.885	41.6876	41.7227	39.1842	46.6207
2016-08-20 14:37:06	38.5849	31.5106	40.0322	44.4664	41.9072	38.0128	38.0987	47.3849	37.3952	35.232	45.9617	42.3674	49.9904	41.8978	41.6834	41.72	39.1947	46.6233
2016-08-20 14:42:06	38.5809	31.5092	40.0336	44.4664	41.9015	38.01	38.0973	47.3793	37.3966	35.2268	45.9522	42.3753	49.989	41.8907	41.6834	41.7157	39.1947	46.6128
2016-08-20 14:47:06	38.5809	31.5004	40.028	44.4721	41.9015	38.0043	38.0945	47.3622	37.3966	35.2281	45.9548	42.374	49.9904	41.8803	41.689	41.7117	39.196	46.6142
2016-08-20 14:52:06	38.5809	31.4949	40.0308	44.4625	41.8989	38.0058	38.0784	47.3552	37.3706	35.2281	45.9522	42.3726	49.989	41.8746	41.6464	41.713	39.1772	46.5941
2016-08-20 14:57:06	38.5744	31.499	40.0308	44.4437	41.8897	38.0001	38.093	47.3464	37.3808	35.2216	45.9348	42.3644	49.9849	41.8689	41.6807	41.7008	39.1829	46.5928
2016-08-20 15:02:06	38.5717	31.4976	40.0252	44.4398	41.8884	38.0072	38.0945	47.3367	37.385	35.2172	45.92	42.3605	49.9821	41.8661	41.6788	41.6968	39.196	46.5954
2016-08-20 15:07:06	38.5783	31.4503	40.0225	44.4263	41.8853	38.0029	38.0845	47.3038	37.3766	35.2203	45.9082	42.3566	49.9761	41.8514	41.6807	41.6942	39.1816	46.5735
2016-08-20 15:12:06	38.5809	31.4833	40.0095	44.4153	41.8774	37.9982	38.0826	47.2881	37.3651	35.2146	45.8852	42.3553	49.9733	41.8438	41.6807	41.6499	39.1881	46.5735
2016-08-20 15:17:06	38.5783	31.4874	40.0164	44.4127	41.8665	38.0043	38.0755	47.2709	37.3567	35.2068	45.8574	42.3514	49.9747	41.8296	41.6788	41.6819	39.1855	46.5766
2016-08-20 15:22:06	38.5809	31.4791	40.0081	44.4075	41.8502	37.9982	38.0684	47.194	37.3451	35.1985	45.7717	42.3726	49.9793	41.8235	41.6807	41.6674	39.1816	46.5753
2016-08-20 15:27:06	38.577	31.4819	40.0081	44.3822	41.8476	38.01	38.058	47.0944	37.2965	35.1972	45.7369	42.3271	49.9677	41.806	41.682	41.6539	39.1772	46.5657
2016-08-20 15:32:06	38.5744	31.486	40.0081	44.3725	41.841	38.0086	38.0495	47.0499	37.2951	35.1972	45.5712	42.2807	49.965	41.8121	41.6848	41.6214	39.1584	46.5818
2016-08-20 15:37:06	38.5731	31.4935	40.0192	44.3442	41.8274	38.0114	38.0319	47.0087	37.2867	35.2068	45.4025	42.318	49.9747	41.8192	41.6876	41.6162	39.1423	46.5818
2016-08-20 15:42:06	38.5731	31.4777	40.0266	44.3324	41.6319	38.01	38.0144	46.9531	37.2154	35.2041	45.3277	42.354	49.9719	41.8135	41.6945	41.6214	39.1222	46.5954
2016-08-20 15:47:06	38.5717	31.5004	40.0322	44.3092	41.2557	38.0143	38.0215	46.9174	37.1115	35.2041	45.3368	42.347	49.9747	41.8045	41.6959	41.6468	39.0872	46.5967
2016-08-20 15:52:06	38.5757	31.5018	40.0336	44.276	41.1422	38.01	38.0291	46.9105	37.0629	35.2041	45.3929	42.3501	49.9747	41.7889	41.6973	41.674	39.0173	46.6006
2016-08-20 15:57:06	38.5744	31.5032	40.0294	44.2477	41.2812	38.0157	38.0277	46.9174	37.157	35.2068	45.5403	42.3418	49.9733	41.7728	41.7103	41.6767	39.0632	46.591
2016-08-20 16:02:06	38.5757	31.4976	40.028	44.225	41.4364	38.0143	38.0201	46.9531	37.2469	35.1998	45.6086	42.3661	49.9761	41.7146	41.7191	41.6688	39.1073	46.5884
2016-08-20 16:07:06	38.566	31.4874	40.0322	44.2101	41.485	38.0218	38.0215	46.9744	37.2895	35.2041	45.6351	42.374	49.9705	41.6516	41.7246	41.6714	39.1318	46.591
2016-08-20 16:12:06	38.464	31.435	40.0225	44.1616	41.4311	38.0157	38.0187	46.8906	37.308	35.1985	45.6364	42.3766	49.9622	41.6459	41.7302	41.6727	39.1169	46.5644
2016-08-20 16:17:06	38.224	31.3961	40.0178	44.1695	41.4285	38.0171	38.0201	47.0032	37.3182	35.1998	45.6112	42.3753	49.7742	41.707	41.7274	41.6753	39.1222	46.5805
2016-08-20 16:22:06	38.1268	31.3534	40.0164	44.1695	41.4605	38.0114	38.0087	47.0161	37.3196	35.1919	45.6125	42.3779	49.9534	41.7435	41.7177	41.674	39.1222	46.5644
2016-08-20 16:27:06	38.1754	31.3307	40.0238	44.1804	41.4649	38.0128	38.0073	47.0217	37.3252	35.1906	45.6112	42.3753	49.9293	41.7667	41.7302	41.678	39.1156	46.5521
2016-08-20 16:32:06	38.2306	31.3005	40.0308	44.2263	41.4578	38.0143	37.9955	47.0272	37.3294	35.1919	45.6125	42.3779	49.9108	41.77	41.7246	41.6806	39.1169	46.5604
2016-08-20 16:37:06	38.2214	31.2607	40.035	44.2206	41.4526	38.0072	37.9836	47.036	37.328	35.1946	45.6138	42.3792	49.8682	41.761	41.7158	41.6806	39.1169	46.5535
2016-08-20 16:42:06	38.2362	31.2481	40.0364	44.2193	41.4539	37.9869	37.9694	47.043	37.321	35.1919	45.599	42.3618	49.8524	41.7596	41.7144	41.6714	39.1099	46.5482
2016-08-20 16:47:06	38.2643	31.2481	40.0308	44.2154	41.4578	37.9274	37.9414	47.043	37.315	35.1771	45.5964	42.3527	49.8793	41.7525	41.6904	41.674	39.1047	46.5229
2016-08-20 16:52:06	38.1605	31.2806	40.035	44.2236	41.4635	37.9141	37.8903	47.0458	37.3067	35.1719	45.6004	42.3661	49.9066	41.7406	41.6691	41.6753	39.0833	46.5054
2016-08-20 16:57:06	38.2875	31.2992	40.0294	44.2302	41.4635	37.8835	37.8481	47.0546	37.3053	35.1584	45.5912	42.3661	49.9136	41.7435	41.6807	41.6688	39.0911	46.5054
2016-08-20 17:02:06	38.2888	31.2964	40.0322	44.2302	41.4649	37.8254	37.8192	47.0472	37.3067	35.1209	45.5951	42.3618	49.9163	41.7288	41.6973	41.6591	39.0859	46.4823
2016-08-20 17:07:06	38.2779	31.2978	40.0336	44.2354	41.4649	37.7616	37.8349	47.0546	37.3108	35.0861	45.5938	42.3592	49.9163	41.7245	41.689	41.6499	39.0658	46.4447
2016-08-20 17:12:06	38.27	31.3223	40.0378	44.2394	41.4605	37.7484	37.8334	47.0713	37.2983	35.0739	45.5869	42.3661	49.9122	41.7174	41.6478	41.6416	39.0562	46.4085
2016-08-20 17:17:06	38.2687	31.3465	40.0378	44.2411	41.4618	37.7777	37.8207	47.0773	37.2724	35.1009	45.5843	42.3579	49.9136	41.7174	41.5794	41.6442	39.0457	46.4705
2016-08-20 17:22:06	38.2713	31.3608	40.0364	44.2411	41.4635	37.7777	37.8263	47.0856	37.2524	35.1236	45.5964	42.3501	49.9052	41.716	41.528	41.6363	39.0418	46.5107
2016-08-20 17:27:06	38.2792	31.3594	40.0364	44.2328	41.4741	37.7602	37.8382	47.1028	37.2469	35.1318	45.5912	42.3206	49.9066	41.7099	41.4656	41.639	39.0309	46.5268
2016-08-20 17:32:06	38.2779	31.365	40.0479	44.2437	41.4675	37.7673	37.8382	47.1055	37.2469	35.1305	45.5964	42.2967	49.8964	41.6985	41.3902	41.6306	39.0256	46.5386
2016-08-20 17:37:06	38.2844	31.3636	40.0507	44.2464	41.4714	37.7777	37.8585	47.1143	37.2497	35.1275	45.6004	42.2807	49.8895	41.6999	41.3745	41.635	39.023	46.5386
2016-08-20 17:42:06	38.2818	31.3636	40.0493	44.2503	41.4701	37.7819	37.8642	47.1116	37.2654	35.1262	45.603	42.2794	49.8895	41.7042	41.4415	41.639	39.0374	46.5443
2016-08-20 17:47:06	38.2818	31.3576	40.0452	44.245	41.4701	37.7819	37.8713	47.1185	37.271	35.1236	45.6086	42.2763	49.8992	41.7146	41.4785	41.6499	39.0549	46.5508
2016-08-20 17:52:06	38.2739	31.3465	40.0364	44.2529	41.4688	37.7777	37.8671	47.1227	37.2765	35.1223	45.6073	42.2711	49.908	41.7217	41.5026	41.6482	39.0754	46.5535
2016-08-20 17:57:06	38.2844	31.3636	40.0521	44.2555	41.4688	37.7937	37.8699	47.1268	37.2853	35.1236	45.6099	42.2737	49.9066	41.7288	41.5225	41.6688	39.0872	46.5578
2016-08-20 18:02:06	38.2831	31.3664	40.0563	44.2599	41.4701	37.8036	37.8713	47.1343	37.2909	35.1223	45.6125	42.275	49.9006	41.7245	41.534	41.6753	39.0911	46.5578
2016-08-20 18:07:06	38.2818	31.3706	40.0577	44.2599	41.4688	37.8155	37.8685	47.1384	37.2983	35.1236	45.6073	42.2807	49.9066	41.7321	41.5382	41.6793	39.0955	46.5591
2016-08-20 18:12:06	38.2844	31.3734	40.0595	44.2625	41.4727	37.8197	37.8671	47.1454	37.3039	35.1262	45.6073	42.2833	49.908	41.7321	41.5424	41.6819	39.0968	46.5618
2016-08-20 18:17:06	38.2831	31.3747	40.0623	44.2599	41.4714	37.8197	37.8713	47.1556	37.0856	35.1275	45.606	42.2846	49.9066	41.7364	41.541	41.6863	39.1008	46.5657
2016-08-20 18:22:06	38.2844	31.3794	40.0651	44.2625	41.4714	37.8254	37.8699	47.1658	37.3182	35.1305	45.6073	42.2898	49.9094	41.7364	41.5438	41.6902	39.106	46.5657
2016-08-20 18:27:06	38.2818	31.3808	40.0665	44.2651	41.4741	37.8268	37.8699	47.1699	37.3224	35.1305	45.6099	42.2967	49.9108	41.742	41.5438	41.6929	39.1086	46.5709
2016-08-20 18:32:06	38.2844	31.3822	40.0665	44.2651	41.478	37.8301	37.8699	47.1783	37.3266	35.1305	45.606	42.3019	49.9094	41.7449	41.5438	41.6968	39.1143	46.5735
2016-08-20 18:37:06	38.2818	31.3836	40.0679	44.2677	41.4767	37.8287	37.8685	47.1871	37.3335	35.1305	45.6073	42.3045	49.9094	41.7435	41.5465	41.6916	39.1143	46.5753
2016-08-20 18:42:06	38.2844	31.3822	40.0679	44.2677	41.4767	37.8287	37.8671	47.1871	37.3382	35.1275	45.6086	42.3084	49.9122	41.7435	41.5451	41.6688	39.1182	46.5753
2016-08-20 18:47:06	38.2831	31.3919	39.9807	44.2677	41.4767	37.8329	37.8685	47.1912	37.3396	35.1262	45.6073	42.3084	49.9108	41.751	41.5451	41.7051	39.1209	46.5792
2016-08-20 18:52:06	38.2831	31.3877	40.0693	44.2677	41.478	37.8315	37.8657	47.1968	37.3437	35.1249	45.6086	42.3084	49.9094	41.7491	41.5424	41.7065	39.1222	46.5805
2016-08-20 18:57:06	38.2805	31.3877	40.0577	44.2691	41.478	37.8315	37.8642	47.1982	37.3451	35.1236	45.6099	42.3097	49.9108	41.7491	41.5424	41.7065	39.1222	46.5818
2016-08-20 19:02:06	38.2831	31.3877	40.0693	44.2704	41.478	37.8343	37.8642	47.201	37.3479	35.1236	45.6086	42.3097	49.9066	41.7477	41.5424	41.7065	39.1235	46.5831
2016-08-20 19:07:06	38.2805	31.3905	40.0693	44.2677	41.478	37.8329	37.8628	47.2042	37.3479	35.1209	45.6073	42.311	49.908	41.7491	41.541	41.7078	39.1248	46.5779
2016-08-20 19:12:06	38.2792	31.3891	40.0679	44.2677	41.4727	37.8358	37.86	47.2028	37.3507	35.1144	45.603	42.3097	49.9006	41.742	41.541	41.7025	39.1248	46.5805
2016-08-20 19:17:06	38.2779	31.3919	39.9353	44.2691	41.4767	37.8358	37.8557	47.1996	37.3493	35.1209	45.6017	42.311	49.9006	41.7463	41.5382	41.7078	39.1235	46.5766
2016-08-20 19:22:06	38.2779	31.3905	40.0679	44.2664	41.4754	37.8358	37.8557	47.1996	37.3521	35.1196	45.6017	42.311	49.9024	41.7449	41.5382	41.7078	39.1209	46.5735
2016-08-20 19:27:06	38.2779	31.3905	40.0679	44.2651	41.4741	37.8358	37.851	47.1968	37.3507	35.117	45.599	42.3123	49.8978	41.742	41.5382	41.7104	39.1209	46.5709
2016-08-20 19:32:06	38.2765	31.3905	40.0637	44.2638	41.4714	37.8301	37.8495	47.1926	37.3539	35.1144	45.5938	42.3071	49.8895	41.7435	41.5368	41.7078	39.1209	46.5696
2016-08-20 19:37:06	38.2713	31.3947	40.0651	44.2599	41.4649	37.8386	37.8467	47.201	37.3553	35.1131	45.5938	42.3141	49.8923	41.7406	41.5327	41.7065	39.1195	46.5631
2016-08-20 19:42:06	38.2713	31.3905	40.0637	44.2625	41.4714	37.8358	37.8396	47.1926	37.3553	35.1144	45.5951	42.311	49.8936	41.7364	41.5313	41.7078	39.1209	46.5657
2016-08-20 19:47:06	38.27	31.3849	40.0595	44.2612	41.4649	37.8343	37.8396	47.1912	37.3539	35.1131	45.579	42.295	49.8936	41.7364	41.5327	41.7091	39.1222	46.5657
2016-08-20 19:52:06	38.2739	31.3877	40.0637	44.2586	41.4701	37.8315	37.8368	47.1885	37.3521	35.1131	45.5925	42.3071	49.8936	41.7364	41.5313	41.7078	39.1209	46.5644
2016-08-20 19:57:06	38.2713	31.3891	40.0623	44.2586	41.4688	37.8329	37.8368	47.1871	37.3521	35.1131	45.5899	42.3045	49.8923	41.7321	41.528	41.7078	39.1209	46.5604
2016-08-20 20:02:06	38.27	31.3891	40.0609	44.2555	41.4675	37.8287	37.8349	47.1843	37.3493	35.1101	45.5886	42.3071	49.8881	41.7335	41.528	41.7065	39.1182	46.5578
2016-08-20 20:07:06	38.27	31.3863	40.0609	44.2555	41.4662	37.8329	37.832	47.1811	37.3507	35.1101	45.5886	42.3058	49.8881	41.7288	41.528	41.7065	39.1182	46.5578
2016-08-20 20:12:06	38.27	31.3849	40.0595	44.2542	41.4649	37.8315	37.832	47.1811	37.3479	35.1101	45.5886	42.3071	49.8881	41.7288	41.5294	41.7065	39.1182	46.5561
2016-08-20 20:17:06	38.27	31.3849	40.0595	44.2516	41.4649	37.8287	37.8278	47.1783	37.3479	35.1101	45.5856	42.3045	49.8821	41.7274	41.5266	41.7008	39.1169	46.5535
2016-08-20 20:22:06	38.2656	31.3849	40.0595	44.2516	41.4635	37.8329	37.8278	47.1783	37.3437	35.1074	45.583	42.3071	49.8807	41.7274	41.5266	41.6994	39.1169	46.5521
2016-08-20 20:27:06	38.2656	31.3849	40.0595	44.2503	41.4605	37.8358	37.8278	47.1755	37.3465	35.1074	45.5843	42.3058	49.8821	41.7245	41.5266	41.7025	39.1156	46.5508
2016-08-20 20:32:06	38.263	31.3863	40.0609	44.2503	41.4605	37.8315	37.8263	47.1741	37.3451	35.1061	45.5803	42.3058	49.8839	41.7231	41.5266	41.7025	39.1156	46.5495
2016-08-20 20:37:06	38.263	31.3877	40.0595	44.2477	41.4578	37.8329	37.8221	47.1727	37.341	35.1061	45.5803	42.3045	49.8779	41.7245	41.5169	41.7025	39.1143	46.5482
2016-08-20 20:42:06	38.2617	31.3863	40.0595	44.2477	41.4578	37.8343	37.8221	47.1699	37.3451	35.1061	45.5777	42.3058	49.8779	41.7231	41.5239	41.6994	39.1156	46.5443
2016-08-20 20:47:06	38.2617	31.3863	40.0595	44.2464	41.4578	37.8343	37.8221	47.1685	37.3451	35.1022	45.5777	42.3058	49.8765	41.7217	41.5239	41.7008	39.113	46.5456
2016-08-20 20:52:06	38.2617	31.3849	40.0595	44.2464	41.4578	37.8372	37.8192	47.1685	37.3451	35.1035	45.5751	42.3058	49.8779	41.716	41.5266	41.7008	39.1143	46.543
2016-08-20 20:57:06	38.2617	31.3877	40.0595	44.2424	41.4565	37.8358	37.8192	47.1672	37.3465	35.1022	45.5738	42.3084	49.8765	41.7188	41.5211	41.7008	39.1143	46.5417
2016-08-20 21:02:06	38.2603	31.3877	40.0595	44.2424	41.4565	37.8343	37.8159	47.1685	37.3465	35.1022	45.5738	42.3084	49.8737	41.7188	41.5225	41.7008	39.1143	46.5386
2016-08-20 21:07:06	38.2577	31.3877	40.0623	44.2424	41.4552	37.8343	37.8145	47.1639	37.3479	35.1022	45.5695	42.3097	49.8737	41.7188	41.5211	41.7008	39.1156	46.5373
2016-08-20 21:12:06	38.2577	31.3877	40.0623	44.2424	41.4539	37.8372	37.8131	47.1672	37.3479	35.1022	45.5682	42.311	49.8737	41.7174	41.5225	41.7008	39.1143	46.5373
2016-08-20 21:17:06	38.2577	31.3891	40.0623	44.2424	41.4539	37.8343	37.8102	47.1625	37.3493	35.0996	45.5656	42.311	49.8723	41.7174	41.5211	41.7008	39.1156	46.536
2016-08-20 21:22:06	38.259	31.3863	40.0623	44.2394	41.4565	37.8372	37.8088	47.1625	37.3507	35.0996	45.5643	42.3123	49.871	41.7174	41.5211	41.5623	39.1156	46.5347
2016-08-20 21:27:06	38.259	31.3905	40.0623	44.2394	41.4552	37.8372	37.8074	47.1639	37.3539	35.0996	45.563	42.3154	49.8696	41.716	41.5183	41.6955	39.1117	46.5294
2016-08-20 21:32:06	38.259	31.3891	40.0637	44.2394	41.4552	37.8343	37.806	47.1639	37.3539	35.0996	45.563	42.3141	49.871	41.716	41.5169	41.6819	39.1169	46.5321
2016-08-20 21:37:06	38.2564	31.3919	40.0623	44.2381	41.4539	37.8372	37.8045	47.1611	37.3553	35.097	45.5603	42.3141	49.8668	41.716	41.5169	41.5688	39.1182	46.5307
2016-08-20 21:42:06	38.2564	31.3919	40.0609	44.2381	41.4539	37.8372	37.8017	47.1584	37.3539	35.097	45.5603	42.3123	49.8668	41.7132	41.5183	41.6994	39.1169	46.5294
2016-08-20 21:47:06	38.2564	31.3919	40.0637	44.2381	41.4526	37.8386	37.8003	47.157	37.3553	35.097	45.5603	42.3154	49.8682	41.7113	41.5169	41.7065	39.1169	46.5281
2016-08-20 21:52:06	38.2551	31.3919	40.0609	44.2354	41.4513	37.8386	37.8003	47.1556	37.3567	35.0996	45.559	42.3154	49.8668	41.7113	41.5155	41.6727	39.1169	46.5255
2016-08-20 21:57:06	38.2564	31.3933	40.0623	44.2354	41.4526	37.8386	37.797	47.1556	37.3553	35.0957	45.5564	42.3167	49.8654	41.7113	41.5169	41.7065	39.1169	46.5242
2016-08-20 22:02:06	38.2551	31.3947	40.0637	44.2354	41.4526	37.84	37.7955	47.1542	37.3567	35.0835	45.5551	42.3167	49.8635	41.7113	41.5142	41.7065	39.1182	46.5229
2016-08-20 22:07:06	38.2564	31.3933	40.0623	44.2341	41.45	37.84	37.7927	47.1528	37.3567	35.09	45.5538	42.3167	49.8622	41.7099	41.5142	41.7091	39.1156	46.5229
2016-08-20 22:12:06	38.2538	31.3947	40.0637	44.2354	41.45	37.8386	37.7899	47.1528	37.3581	35.0913	45.5521	42.3154	49.8538	41.7042	41.5142	41.6994	39.1143	46.5198
2016-08-20 22:17:06	38.2551	31.3947	40.0609	44.2315	41.4513	37.8386	37.7913	47.157	37.3553	35.0926	45.5538	42.3154	49.8552	41.7056	41.5128	41.6994	39.113	46.5198
2016-08-20 22:22:06	38.2551	31.3905	40.0609	44.2263	41.4486	37.8386	37.7884	47.1528	37.3567	35.09	45.5538	42.3167	49.8538	41.7042	41.5109	41.5701	39.1008	46.5159
2016-08-20 22:27:06	38.2525	31.3933	40.0609	44.2341	41.45	37.8343	37.7884	47.1486	37.3553	35.0861	45.5456	42.3097	49.8538	41.7056	41.5095	41.6981	39.1099	46.5185
2016-08-20 22:32:06	38.2538	31.3947	40.0609	44.2315	41.45	37.8343	37.7856	47.1486	37.3567	35.0926	45.5416	42.3123	49.8497	41.7056	41.5095	41.7025	39.1099	46.512
2016-08-20 22:37:06	38.2538	31.3947	40.0609	44.2315	41.4443	37.8372	37.7856	47.1472	37.3507	35.0861	45.5508	42.3123	49.851	41.7028	41.5081	41.6994	39.1086	46.512
2016-08-20 22:42:06	38.2525	31.3933	40.0609	44.2302	41.4473	37.8343	37.7828	47.15	37.3539	35.09	45.5403	42.3123	49.851	41.7028	41.5081	41.7025	39.1086	46.5107
2016-08-20 22:47:06	38.2511	31.3933	40.0609	44.2302	41.446	37.8386	37.7842	47.1472	37.3521	35.09	45.5403	42.311	49.851	41.7028	41.5068	41.7025	39.1086	46.5093
2016-08-20 22:52:06	38.2511	31.3905	40.0595	44.2276	41.446	37.8386	37.7813	47.1454	37.3539	35.0874	45.539	42.311	49.8538	41.7028	41.5081	41.7025	39.1086	46.508
2016-08-20 22:57:06	38.2511	31.3933	40.0609	44.2276	41.4443	37.8386	37.7813	47.1412	37.3553	35.09	45.5377	42.3123	49.8524	41.6985	41.5095	41.7025	39.1086	46.5093
2016-08-20 23:02:06	38.2494	31.3947	40.0577	44.2276	41.4443	37.8386	37.7813	47.1412	37.3553	35.0874	45.5347	42.3141	49.8524	41.6985	41.5095	41.7025	39.1086	46.5067
2016-08-20 23:07:06	38.2494	31.3919	40.0595	44.2276	41.4429	37.8386	37.7766	47.1412	37.3567	35.0861	45.5334	42.3141	49.8524	41.6985	41.5081	41.7008	39.1099	46.5067
2016-08-20 23:12:06	38.2481	31.3947	40.0595	44.2263	41.4416	37.84	37.7766	47.1398	37.3553	35.0861	45.5308	42.3167	49.8483	41.6985	41.5054	41.7025	39.1073	46.5024
2016-08-20 23:17:06	38.2481	31.3979	40.0623	44.2236	41.4416	37.8428	37.7738	47.1384	37.3493	35.09	45.5308	42.3206	49.8483	41.6985	41.5054	41.7025	39.106	46.4997
2016-08-20 23:22:06	38.2481	31.3961	40.0637	44.2263	41.4443	37.8428	37.7752	47.1426	37.3595	35.09	45.5295	42.3206	49.8497	41.6999	41.5109	41.7025	39.1086	46.5024
2016-08-20 23:27:06	38.2481	31.3993	40.0637	44.2263	41.4443	37.8414	37.7723	47.1398	37.3581	35.0874	45.5269	42.318	49.8524	41.6942	41.5068	41.7038	39.1099	46.4997
2016-08-20 23:32:06	38.2494	31.3961	40.0609	44.2263	41.4416	37.8428	37.7723	47.1357	37.3595	35.0861	45.5295	42.3219	49.8497	41.6971	41.504	41.7025	39.1073	46.4971
2016-08-20 23:37:06	38.2454	31.3961	40.0609	44.2236	41.4443	37.84	37.7695	47.1384	37.3567	35.0913	45.5269	42.318	49.845	41.6957	41.4998	41.5811	39.1021	46.4919
2016-08-20 23:42:06	38.2454	31.3961	40.0609	44.2236	41.4429	37.8428	37.7709	47.137	37.3637	35.0874	45.5243	42.318	49.8469	41.6881	41.5081	41.7051	39.1086	46.4958
2016-08-20 23:47:06	38.2511	31.4007	40.0651	44.2263	41.4429	37.8428	37.7709	47.1343	37.3651	35.0861	45.5256	42.3193	49.8497	41.6957	41.5081	41.6876	39.1086	46.4971
2016-08-20 23:52:06	38.2481	31.3993	40.0651	44.2236	41.4403	37.8443	37.7652	47.137	37.3637	35.0835	45.5229	42.318	49.845	41.6923	41.504	41.7038	39.1073	46.4945
2016-08-20 23:57:06	38.2481	31.4007	40.0623	44.225	41.4416	37.8428	37.7652	47.1357	37.3664	35.0848	45.5203	42.3193	49.845	41.6971	41.5068	41.7051	39.1086	46.4945
2016-08-21 00:02:06	38.2481	31.4007	40.0637	44.225	41.439	37.8457	37.7666	47.1357	37.3637	35.0835	45.5203	42.3154	49.8422	41.6895	41.5054	41.635	39.1086	46.4932
2016-08-21 00:07:06	38.2481	31.3993	40.0651	44.2236	41.4429	37.8457	37.761	47.1343	37.3664	35.0848	45.5216	42.318	49.8395	41.6895	41.504	41.6916	39.1073	46.4932
2016-08-21 00:12:06	38.2481	31.3993	40.0623	44.2236	41.439	37.8428	37.7652	47.1315	37.3623	35.0809	45.5203	42.3206	49.845	41.6909	41.504	41.7008	39.1073	46.4906
2016-08-21 00:17:06	38.2481	31.4021	40.0651	44.2236	41.4403	37.8428	37.7638	47.1301	37.3651	35.0809	45.5173	42.3193	49.8395	41.6895	41.504	41.7038	39.1073	46.4906
2016-08-21 00:22:06	38.2468	31.3993	40.0623	44.2236	41.4403	37.8428	37.761	47.1301	37.3651	35.0809	45.5173	42.318	49.8381	41.6881	41.5026	41.685	39.1047	46.4893
2016-08-21 00:27:06	38.2468	31.3993	40.0623	44.2236	41.439	37.8428	37.761	47.1301	37.3623	35.0809	45.5173	42.3206	49.8395	41.6852	41.504	41.7051	39.106	46.4862
2016-08-21 00:32:06	38.2441	31.4021	40.0623	44.2219	41.4364	37.8457	37.761	47.1301	37.3651	35.0796	45.5173	42.3193	49.8367	41.6881	41.5026	41.6942	39.106	46.488
2016-08-21 00:37:06	38.2468	31.4007	40.0651	44.2219	41.4364	37.8428	37.761	47.1287	37.3651	35.0783	45.5173	42.3193	49.8381	41.6881	41.504	41.7038	39.106	46.4849
2016-08-21 00:42:06	38.2441	31.4021	40.0637	44.218	41.4377	37.8457	37.7595	47.1241	37.3651	35.0835	45.5243	42.3123	49.8367	41.6867	41.5026	41.7051	39.1034	46.4836
2016-08-21 00:47:06	38.2441	31.4007	40.0637	44.2193	41.4364	37.8428	37.7595	47.1241	37.3664	35.0809	45.5229	42.311	49.8395	41.6881	41.5054	41.7051	39.106	46.4849
2016-08-21 00:52:06	38.2428	31.4049	40.0651	44.2206	41.435	37.8428	37.7576	47.1255	37.3664	35.0809	45.5229	42.311	49.8339	41.6838	41.5026	41.6565	39.106	46.481
2016-08-21 00:57:06	38.2441	31.4049	40.0623	44.2193	41.4311	37.8457	37.7534	47.1241	37.3678	35.0809	45.5229	42.311	49.8395	41.6867	41.5026	41.6241	39.1047	46.481
2016-08-21 01:02:06	38.2441	31.3961	40.0577	44.2193	41.4377	37.8343	37.7548	47.1171	37.3651	35.0783	45.5216	42.311	49.8311	41.6852	41.504	41.7051	39.106	46.4797
2016-08-21 01:07:06	38.2428	31.4021	40.0651	44.2154	41.4364	37.8414	37.7534	47.0629	37.3664	35.0783	45.516	42.3097	49.8311	41.6867	41.5026	41.6902	39.0994	46.4757
2016-08-21 01:12:06	38.2441	31.4035	40.0623	44.2193	41.3702	37.8428	37.7534	47.1185	37.3651	35.0783	45.519	42.311	49.8339	41.6824	41.5026	41.7065	39.1047	46.477
2016-08-21 01:17:06	38.2402	31.4035	40.0623	44.218	41.4311	37.8414	37.7548	47.1213	37.3623	35.0765	45.516	42.3045	49.8339	41.6824	41.4998	41.7038	39.1047	46.477
2016-08-21 01:22:06	38.2428	31.4007	40.0651	44.218	41.435	37.8428	37.7155	47.1185	37.3623	35.0783	45.519	42.3084	49.8297	41.6796	41.5026	41.7038	39.1034	46.477
2016-08-21 01:27:06	38.2428	31.4049	40.0637	44.218	41.4337	37.8428	37.7491	47.1213	37.3623	35.0783	45.519	42.3097	49.8297	41.6796	41.4984	41.7051	39.1034	46.477
2016-08-21 01:32:06	38.2428	31.4035	40.0651	44.2154	41.4324	37.8414	37.6994	47.1185	37.3623	35.0765	45.519	42.3097	49.8311	41.681	41.4998	41.7008	39.1021	46.4757
2016-08-21 01:37:06	38.2428	31.4007	40.0651	44.2154	41.4337	37.8414	37.7491	47.1143	37.3581	35.0765	45.516	42.3071	49.8284	41.6838	41.5026	41.7008	39.1021	46.4731
2016-08-21 01:42:06	38.2402	31.4035	40.0623	44.2154	41.4311	37.8414	37.7169	47.1171	37.3609	35.0739	45.516	42.3097	49.8297	41.6781	41.4984	41.7008	39.0981	46.4718
2016-08-21 01:47:06	38.2428	31.4035	40.0651	44.2127	41.4311	37.8414	37.7406	47.1143	37.3595	35.0739	45.5134	42.3084	49.8297	41.6796	41.4998	41.7008	39.1008	46.4731
2016-08-21 01:52:06	38.2402	31.4035	40.0563	44.2127	41.4311	37.8386	37.6151	47.1157	37.3623	35.0765	45.5121	42.3084	49.8265	41.6796	41.5026	41.7038	39.1021	46.4687
2016-08-21 01:57:06	38.2415	31.4035	40.0623	44.2127	41.4298	37.8414	37.7477	47.1157	37.3553	35.0739	45.5108	42.3084	49.8237	41.6796	41.4896	41.7025	39.1021	46.4718
2016-08-21 02:02:06	38.2428	31.4021	40.0609	44.2127	41.4298	37.8457	37.7449	47.1171	37.3567	35.0739	45.5134	42.3084	49.8265	41.6781	41.4957	41.7008	39.1034	46.4718
2016-08-21 02:07:06	38.2441	31.4035	40.0609	44.2114	41.4298	37.8428	37.7449	47.1157	37.3521	35.0765	45.5108	42.3084	49.8284	41.6767	41.4943	41.6994	39.1008	46.4687
2016-08-21 02:12:06	38.2402	31.4035	40.0623	44.2127	41.4254	37.8414	37.7449	47.1129	37.3609	35.0739	45.3581	42.3457	49.8251	41.6753	41.5012	41.6994	39.1008	46.4674
2016-08-21 02:17:06	38.2428	31.4021	40.0651	44.2127	41.4298	37.84	37.7387	47.1129	37.3553	35.0739	45.5095	42.3084	49.8196	41.6781	41.4957	41.7008	39.1047	46.4609
2016-08-21 02:22:06	38.2428	31.4007	40.0651	44.2127	41.4298	37.8386	37.5857	47.1116	37.3567	35.0739	45.5095	42.3084	49.8196	41.6734	41.4957	41.6994	39.1008	46.4661
2016-08-21 02:27:06	38.2389	31.4021	40.0623	44.2154	41.4254	37.8386	37.7449	47.1116	37.3567	35.0713	45.5069	42.3058	49.8237	41.6706	41.4943	41.6955	39.1008	46.4648
2016-08-21 02:32:06	38.2389	31.3961	40.0609	44.2114	41.4228	37.8358	37.5085	47.1069	37.3553	35.0713	45.4934	42.3058	49.8182	41.6753	41.4984	41.7008	39.0981	46.4635
2016-08-21 02:37:06	38.2389	31.3979	40.0595	44.2114	41.4267	37.8372	37.7449	47.1055	37.3567	35.0713	45.5029	42.3058	49.8237	41.672	41.4957	41.6994	39.0981	46.4622
2016-08-21 02:42:06	38.2389	31.3993	40.0609	44.2088	41.4254	37.8358	37.7273	47.1055	37.3581	35.0713	45.2338	42.3271	49.8154	41.6663	41.4957	41.6968	39.0981	46.4648
2016-08-21 02:47:06	38.2402	31.3993	40.0623	44.2088	41.4241	37.8386	37.7434	47.1069	37.3553	35.07	45.5069	42.3058	49.8223	41.6734	41.4957	41.6968	39.0981	46.4622
2016-08-21 02:52:06	38.2402	31.4007	40.0623	44.2088	41.4241	37.84	37.6383	47.1055	37.3553	35.0713	45.5069	42.3045	49.8209	41.6706	41.4943	41.6968	39.0981	46.4622
2016-08-21 02:57:06	38.2389	31.4021	40.0623	44.2075	41.4228	37.8386	37.7373	47.1014	37.3521	35.0713	45.5056	42.3045	49.8196	41.6706	41.4957	41.6942	39.0994	46.4583
2016-08-21 03:02:06	38.2389	31.4021	40.0623	44.2075	41.4215	37.8414	37.7216	47.1069	37.3553	35.0713	45.5056	42.3045	49.8182	41.6706	41.4957	41.6929	39.0994	46.4583
2016-08-21 03:07:06	38.2389	31.3993	40.0609	44.2062	41.4215	37.8386	37.7434	47.1041	37.3553	35.07	45.5042	42.3032	49.8182	41.6706	41.4957	41.6968	39.0968	46.4583
2016-08-21 03:12:06	38.2402	31.4035	40.0609	44.2044	41.4241	37.84	37.7406	47.1055	37.3507	35.0661	45.5016	42.3032	49.8168	41.6706	41.4957	41.6929	39.0968	46.4569
2016-08-21 03:17:06	38.2362	31.3979	40.0623	44.2005	41.4215	37.8225	37.7373	47.1028	37.2612	35.07	45.5029	42.3058	49.8154	41.6734	41.4984	41.6942	39.0968	46.4543
2016-08-21 03:22:06	38.2376	31.4035	40.0623	44.1966	41.4215	37.84	37.7406	47.1028	37.3507	35.0674	45.5016	42.3019	49.8154	41.6706	41.4957	41.6968	39.0898	46.4543
2016-08-21 03:27:06	38.2362	31.4007	40.0623	44.2044	41.4201	37.8414	37.7373	47.1028	37.3553	35.0661	45.5016	42.3032	49.8112	41.6677	41.497	41.6955	39.0968	46.4543
2016-08-21 03:32:06	38.2362	31.4049	40.0651	44.2044	41.4201	37.8414	37.7406	47.1055	37.3553	35.0674	45.4986	42.3045	49.8126	41.6691	41.4957	41.6929	39.0955	46.453
2016-08-21 03:37:06	38.2362	31.4021	40.0665	44.2044	41.4188	37.8414	37.7359	47.0972	37.3539	35.0674	45.4973	42.3045	49.8098	41.6635	41.497	41.6994	39.0955	46.453
2016-08-21 03:42:06	38.2319	31.4049	40.0609	44.2018	41.4201	37.8358	37.7359	47.0972	37.3567	35.07	45.4921	42.2967	49.8112	41.6677	41.4957	41.6955	39.0968	46.4513
2016-08-21 03:47:06	38.2319	31.4035	40.0595	44.2005	41.4201	37.8343	37.7373	47.1014	37.2997	35.0687	45.5082	42.3032	49.814	41.6663	41.4855	41.7008	39.1008	46.4487
2016-08-21 03:52:06	38.2376	31.4035	40.0623	44.2005	41.4215	37.8443	37.7344	47.0972	37.3609	35.0687	45.496	42.3058	49.8126	41.6677	41.4943	41.6968	39.0981	46.45
2016-08-21 03:57:06	38.2319	31.4049	40.0651	44.2018	41.4175	37.84	37.7359	47.0958	37.3553	35.0635	45.4973	42.3084	49.8112	41.6635	41.491	41.6955	39.0968	46.4513
2016-08-21 04:02:06	38.2319	31.4077	40.0623	44.2018	41.4162	37.8343	37.7359	47.0958	37.3567	35.0621	45.4973	42.3058	49.808	41.6606	41.4943	41.6955	39.0925	46.4487
2016-08-21 04:07:06	38.2349	31.3993	40.0609	44.2018	41.4188	37.84	37.7359	47.0986	37.3553	35.0687	45.4934	42.3045	49.8126	41.6691	41.4883	41.6955	39.0955	46.45
2016-08-21 04:12:06	38.2376	31.4035	40.0651	44.2005	41.4201	37.8414	37.733	47.0958	37.3521	35.0674	45.4947	42.311	49.8066	41.662	41.4869	41.6955	39.0925	46.446
2016-08-21 04:17:06	38.2349	31.4035	40.0651	44.1979	41.4188	37.8428	37.7359	47.0972	37.3553	35.0648	45.4908	42.3071	49.808	41.6649	41.491	41.6929	39.0968	46.446
2016-08-21 04:22:06	38.2376	31.4049	40.0665	44.2018	41.4149	37.8414	37.733	47.0958	37.3581	35.0713	45.4895	42.3045	49.8066	41.662	41.4896	41.6955	39.0955	46.446
2016-08-21 04:27:06	38.2266	31.4035	40.0665	44.2005	41.4175	37.8414	37.7316	47.0944	37.3581	35.0687	45.4921	42.3071	49.8066	41.6635	41.491	41.6994	39.0925	46.4421
2016-08-21 04:32:06	38.2376	31.4021	40.0609	44.2018	41.4175	37.8315	37.7316	47.0944	37.3581	35.0674	45.4908	42.3032	49.808	41.662	41.4943	41.6994	39.0955	46.4447
2016-08-21 04:37:06	38.2349	31.4063	40.0651	44.1979	41.4175	37.84	37.7288	47.0898	37.3567	35.0661	45.4895	42.3071	49.8052	41.662	41.491	41.6955	39.0925	46.4408
2016-08-21 04:42:06	38.2349	31.4035	40.0651	44.2005	41.4162	37.8414	37.7316	47.0916	37.3609	35.0674	45.4895	42.3071	49.8066	41.662	41.491	41.6968	39.0968	46.4421
2016-08-21 04:47:06	38.2336	31.4035	40.0651	44.2005	41.4162	37.8443	37.7316	47.0944	37.3581	35.0674	45.4855	42.3045	49.8066	41.6592	41.4896	41.6968	39.0981	46.4408
2016-08-21 04:52:06	38.2349	31.4021	40.0651	44.1992	41.4162	37.84	37.7245	47.0884	37.3521	35.0674	45.4908	42.3097	49.808	41.6545	41.4869	41.6955	39.0968	46.4421
2016-08-21 04:57:06	38.2349	31.4035	40.0651	44.1913	41.4162	37.8428	37.7288	47.0884	37.3567	35.0648	45.4855	42.3058	49.8098	41.6592	41.4896	41.6955	39.0846	46.4369
2016-08-21 05:02:06	38.2336	31.4035	40.0623	44.194	41.4162	37.8372	37.7288	47.0884	37.3553	35.0648	45.4855	42.3045	49.8052	41.6592	41.4896	41.6955	39.0955	46.4382
2016-08-21 05:07:06	38.2349	31.4063	40.0665	44.1979	41.4162	37.84	37.7273	47.0884	37.3595	35.0648	45.4895	42.3084	49.8038	41.6606	41.4869	41.6942	39.0955	46.4382
2016-08-21 05:12:06	38.2336	31.4021	40.0637	44.1979	41.4136	37.84	37.7273	47.0856	37.3553	35.0674	45.4855	42.3084	49.8052	41.6578	41.4896	41.6955	39.0925	46.4369
2016-08-21 05:17:06	38.2336	31.4049	40.0637	44.1953	41.4162	37.8414	37.7259	47.0842	37.3567	35.0648	45.4842	42.3071	49.8038	41.6606	41.4883	41.6929	39.0955	46.4382
2016-08-21 05:22:06	38.2336	31.4035	40.0665	44.1966	41.4122	37.8443	37.7259	47.0856	37.3553	35.0608	45.4855	42.3045	49.8066	41.6606	41.4896	41.6929	39.0942	46.4325
2016-08-21 05:27:06	38.2349	31.4049	40.0665	44.1966	41.4122	37.8428	37.7259	47.087	37.3553	35.0608	45.4825	42.3058	49.8038	41.653	41.4896	41.6955	39.0925	46.4325
2016-08-21 05:32:06	38.2336	31.4063	40.0651	44.1966	41.4122	37.8428	37.7259	47.0828	37.3567	35.0621	45.476	42.3032	49.7996	41.6578	41.4883	41.6955	39.0911	46.4299
2016-08-21 05:37:06	38.2306	31.4049	40.0452	44.1953	41.4079	37.8443	37.7245	47.0842	37.3581	35.0621	45.4812	42.3071	49.7969	41.6502	41.4855	41.6942	39.0925	46.4286
2016-08-21 05:42:06	38.2336	31.4007	40.0007	44.194	41.4065	37.8414	37.7216	47.0713	37.3595	35.0578	45.4812	42.3058	49.7913	41.6445	41.4869	41.6916	39.0911	46.4194
2016-08-21 05:47:06	38.2292	31.3933	40.0053	44.1857	41.4	37.8315	37.7126	47.0574	37.3507	35.046	45.4747	42.3032	49.7654	41.6227	41.4827	41.6806	39.0898	46.4072
2016-08-21 05:52:06	38.2253	31.3947	40.0067	44.183	41.389	37.8211	37.7112	47.0486	37.3553	35.0378	45.4721	42.3019	49.7709	41.6213	41.4799	41.6631	39.0942	46.4019
2016-08-21 05:57:06	38.2143	31.3877	40.0136	44.1752	41.3811	37.8183	37.7041	47.0444	37.3521	35.0338	45.4695	42.3019	49.764	41.6185	41.4711	41.6552	39.0942	46.3884
2016-08-21 06:02:06	38.2161	31.3849	40.0095	44.1616	41.3785	37.8169	37.6965	47.036	37.3423	35.0378	45.4625	42.3019	49.7626	41.6199	41.4698	41.6482	39.0911	46.3735
2016-08-21 06:07:06	38.2174	31.3863	40.0136	44.1616	41.3688	37.8155	37.6937	46.9791	37.3335	35.0378	45.4625	42.2967	49.7612	41.6227	41.467	41.6468	39.0859	46.3657
2016-08-21 06:12:06	38.2227	31.3877	40.0178	44.1656	41.3759	37.8211	37.6965	46.999	37.3354	35.0378	45.4599	42.298	49.7584	41.627	41.4642	41.6525	39.0859	46.3696
2016-08-21 06:17:06	38.2227	31.3891	40.028	44.1726	41.3811	37.8211	37.6994	47.0527	37.3335	35.0434	45.4599	42.298	49.7543	41.627	41.4698	41.6565	39.082	46.3788
2016-08-21 06:22:06	38.2227	31.3891	40.0192	44.1713	41.3877	37.8254	37.7008	47.0347	37.3266	35.046	45.4625	42.295	49.7626	41.6298	41.4711	41.6604	39.0807	46.3801
2016-08-21 06:27:06	38.2253	31.3863	40.015	44.1765	41.3837	37.8225	37.7008	47.0374	37.3335	35.046	45.4586	42.295	49.7612	41.6313	41.4739	41.6539	39.078	46.3832
2016-08-21 06:32:06	38.2161	31.3836	40.0067	44.1765	41.3798	37.8183	37.7008	47.0231	37.3335	35.0378	45.456	42.295	49.757	41.6227	41.4725	41.6499	39.0807	46.3775
2016-08-21 06:37:06	38.2078	31.3822	39.9909	44.1713	41.3728	37.814	37.698	47.0189	37.3266	35.0338	45.4521	42.2924	49.7496	41.6213	41.3888	41.6499	39.082	46.3683
2016-08-21 06:42:06	38.2038	31.3794	39.9909	44.1656	41.3715	37.8098	37.6923	47.0189	37.3182	35.0312	45.4451	42.295	49.7399	41.6185	41.4684	41.6525	39.0807	46.3613
2016-08-21 06:47:06	38.2038	31.3734	39.9909	44.1616	41.3675	37.8022	37.6852	47.0087	37.3094	35.0312	45.4386	42.2937	49.7269	41.6052	41.4559	41.639	39.0794	46.3574
2016-08-21 06:52:06	38.1999	31.3678	39.9909	44.1507	41.3636	37.798	37.6852	47.0143	37.3053	35.0299	45.436	42.3314	49.7172	41.5995	41.4513	41.6324	39.078	46.36
2016-08-21 06:57:06	38.2012	31.365	39.9882	44.1494	41.3649	37.7994	37.6866	47.0087	37.2983	35.0299	45.4012	42.3271	49.7172	41.5962	41.4513	41.6293	39.078	46.36
2016-08-21 07:02:06	38.2052	31.3678	39.9909	44.1538	41.3623	37.798	37.688	47.0087	37.2937	35.0299	45.4025	42.3245	49.714	41.5977	41.4471	41.6293	39.0767	46.3644
2016-08-21 07:07:06	38.2065	31.365	39.9923	44.1481	41.3583	37.7923	37.6894	47.0059	37.2895	35.0312	45.4038	42.3232	49.7172	41.592	41.4388	41.628	39.0724	46.3709
2016-08-21 07:12:06	38.2065	31.3562	39.9909	44.1455	41.3583	37.789	37.6894	47.0073	37.2839	35.0312	45.4038	42.3258	49.7186	41.5934	41.4429	41.628	39.0697	46.3788
2016-08-21 07:17:06	38.2052	31.3608	39.9923	44.1481	41.3649	37.7876	37.6894	47.0101	37.2826	35.0312	45.4412	42.2872	49.72	41.5934	41.4402	41.628	39.0737	46.3801
2016-08-21 07:22:06	38.1999	31.3534	39.9993	44.1442	41.3623	37.7862	37.6937	47.0115	37.2738	35.0351	45.4495	42.2846	49.7242	41.5934	41.4314	41.6306	39.0767	46.3884
2016-08-21 07:27:06	38.2012	31.3465	40.0021	44.1442	41.3566	37.789	37.6965	47.0161	37.2738	35.0364	45.4495	42.2807	49.7339	41.5948	41.4314	41.6324	39.0754	46.3963
2016-08-21 07:32:06	38.2012	31.3108	39.9993	44.1507	41.3583	37.789	37.698	47.0161	37.271	35.0391	45.4521	42.2807	49.7357	41.5977	41.4314	41.6337	39.0711	46.3993
2016-08-21 07:37:06	38.1986	31.3479	40.0081	44.1507	41.3566	37.789	37.698	47.0143	37.2682	35.0364	45.4547	42.2763	49.7455	41.5995	41.4286	41.6306	39.0697	46.4085
2016-08-21 07:42:06	38.2012	31.3465	40.0136	44.1507	41.3583	37.789	37.6994	47.0175	37.2668	35.0391	45.4547	42.2685	49.7399	41.6095	41.43	41.6293	39.0754	46.4194
2016-08-21 07:47:06	38.1999	31.3321	40.0081	44.1538	41.3609	37.7909	37.7112	47.0175	37.2668	35.0417	45.4625	42.262	49.7371	41.6123	41.4286	41.628	39.0697	46.4312
2016-08-21 07:52:06	38.2025	31.3437	40.0095	44.1564	41.3623	37.7909	37.7141	47.0245	37.2626	35.0434	45.4638	42.2525	49.7385	41.6137	41.4258	41.6324	39.0658	46.4273
2016-08-21 07:57:06	38.2038	31.3409	40.0067	44.1564	41.3596	37.7909	37.7169	47.0272	37.258	35.046	45.4651	42.2433	49.7413	41.6152	41.4258	41.6254	39.0684	46.4312
2016-08-21 08:02:06	38.2038	31.3409	40.0095	44.1616	41.3609	37.7909	37.7231	47.0347	37.2598	35.0499	45.4695	42.239	49.7427	41.6227	41.4286	41.628	39.0671	46.4369
2016-08-21 08:07:06	38.2091	31.339	40.0109	44.159	41.3688	37.7909	37.7245	47.043	37.2538	35.0499	45.4708	42.2364	49.7557	41.538	41.4314	41.628	39.0697	46.4421
2016-08-21 08:12:06	38.2065	31.339	40.0109	44.1669	41.3741	37.7951	37.7316	47.0499	37.2538	35.0539	45.4734	42.2338	49.751	41.627	41.4314	41.6293	39.0632	46.4487
2016-08-21 08:17:06	38.2104	31.3376	40.0109	44.1695	41.3741	37.7966	37.733	47.0499	37.2524	35.0539	45.4799	42.223	49.7524	41.6374	41.4314	41.628	39.0671	46.4583
2016-08-21 08:22:06	38.213	31.339	40.0039	44.1669	41.3741	37.7937	37.7359	47.0513	37.2538	35.0578	45.4812	42.2138	49.757	41.6459	41.4388	41.628	39.0619	46.4569
2016-08-21 08:27:06	38.2143	31.3376	40.0123	44.1656	41.3741	37.7937	37.5307	47.0587	37.2524	35.0608	45.4799	42.2086	49.757	41.6564	41.4415	41.6363	39.0562	46.4622
2016-08-21 08:32:06	38.2161	31.3349	40.0109	44.1656	41.3785	37.7951	37.7449	47.0615	37.2552	35.0608	45.4825	42.2043	49.7598	41.6516	41.4471	41.6324	39.0579	46.4705
2016-08-21 08:37:06	38.2174	31.3293	40.0123	44.1739	41.3785	37.7951	37.7491	47.0699	37.2469	35.0552	45.4855	42.2017	49.7709	41.6578	41.4471	41.6214	39.0536	46.4731
2016-08-21 08:42:06	38.2214	31.3293	40.0109	44.1713	41.3824	37.7923	37.7576	47.0699	37.2455	35.0621	45.4842	42.1965	49.7783	41.6649	41.4443	41.635	39.0536	46.4744
2016-08-21 08:47:06	38.2227	31.3279	40.0081	44.1778	41.3824	37.7966	37.7548	47.0787	37.2441	35.0674	45.4855	42.1965	49.7811	41.6677	41.4485	41.639	39.051	46.4836
2016-08-21 08:52:06	38.224	31.3293	40.0095	44.183	41.3798	37.798	37.7638	47.0787	37.2483	35.07	45.4895	42.1926	49.7797	41.6706	41.46	41.639	39.0497	46.4906
2016-08-21 08:57:06	38.2266	31.3223	40.0039	44.1765	41.3864	37.7937	37.7666	47.0787	37.2483	35.0726	45.4921	42.1991	49.7853	41.681	41.4642	41.6403	39.0444	46.4984
2016-08-21 09:02:06	38.2214	31.3237	39.9979	44.1791	41.3864	37.7937	37.7681	47.0842	37.251	35.0739	45.4934	42.1952	49.7913	41.6895	41.4656	41.6416	39.0523	46.5024
2016-08-21 09:07:06	38.2227	31.3205	40.0007	44.183	41.3934	37.7909	37.7738	47.0856	37.2497	35.0739	45.4934	42.1913	49.7881	41.6867	41.4684	41.6429	39.0483	46.5067
2016-08-21 09:12:06	38.2266	31.3163	39.9965	44.1739	41.396	37.7848	37.7766	47.0745	37.2497	35.0674	45.496	42.1869	49.7927	41.6852	41.467	41.635	39.0335	46.5037
2016-08-21 09:17:06	38.2319	31.3135	39.9895	44.187	41.3934	37.7805	37.7813	47.0759	37.2483	35.0796	45.4973	42.1778	49.7996	41.6909	41.4328	41.6429	39.0457	46.5185
2016-08-21 09:22:06	38.2319	31.3108	39.9835	44.194	41.3916	37.7734	37.7856	47.0759	37.2441	35.0739	45.4999	42.1791	49.7969	41.6895	41.4711	41.6482	39.0431	46.5268
2016-08-21 09:27:06	38.2336	31.3135	39.9895	44.1913	41.3973	37.7819	37.7884	47.0801	37.2395	35.0848	45.5016	42.1739	49.7941	41.6957	41.4711	41.6482	39.0405	46.5294
2016-08-21 09:32:06	38.2319	31.3094	39.9895	44.1953	41.396	37.7876	37.7927	47.0856	37.2367	35.09	45.5042	42.1709	49.7927	41.6942	41.4711	41.6468	39.0483	46.5404
2016-08-21 09:37:06	38.2349	31.3066	39.9951	44.19	41.3973	37.789	37.7927	47.093	37.2256	35.0848	45.5069	42.1696	49.7996	41.7028	41.4587	41.6442	39.0431	46.5373
2016-08-21 09:42:06	38.2306	31.3108	39.9965	44.2018	41.4039	37.7876	37.797	47.0884	37.2413	35.0913	45.5121	42.1778	49.8066	41.707	41.4772	41.6468	39.0497	46.5508
2016-08-21 09:47:06	38.2415	31.3019	39.9979	44.2018	41.4065	37.7763	37.7913	47.087	37.2395	35.0913	45.519	42.1791	49.8112	41.7113	41.4758	41.6591	39.0497	46.5548
2016-08-21 09:52:06	38.2402	31.295	39.9895	44.1953	41.3487	37.7876	37.7913	47.1055	37.2367	35.0739	45.5203	42.1856	49.814	41.7099	41.4827	41.6578	39.0444	46.5604
2016-08-21 09:57:06	38.2389	31.3019	39.9965	44.1992	41.4162	37.7923	37.7955	47.1102	37.2339	35.0996	45.5295	42.1791	49.8052	41.707	41.4813	41.6591	39.0457	46.5779
2016-08-21 10:02:06	38.2415	31.308	40.0007	44.2088	41.4215	37.798	37.806	47.1171	37.2381	35.1022	45.5308	42.1804	49.8209	41.7217	41.491	41.6617	39.051	46.5818
2016-08-21 10:07:06	38.2468	31.308	40.0081	44.2206	41.4267	37.798	37.8102	47.1171	37.2552	35.1088	45.5282	42.1913	49.8265	41.7245	41.4924	41.6714	39.0549	46.5871
2016-08-21 10:12:06	38.2415	31.3135	40.0123	44.2341	41.4175	37.798	37.8159	47.1199	37.2538	35.1048	45.5295	42.1869	49.8251	41.7321	41.4943	41.674	39.0579	46.5954
2016-08-21 10:17:06	38.2525	31.3191	40.0206	44.2302	41.4298	37.8051	37.8207	47.1357	37.2598	35.1061	45.5295	42.1952	49.8422	41.7406	41.5026	41.6819	39.0658	46.598
2016-08-21 10:22:06	38.2538	31.3205	40.0192	44.2276	41.4324	37.798	37.8178	47.1357	37.2612	35.1101	45.5282	42.203	49.8422	41.7364	41.5026	41.6889	39.0606	46.6006
2016-08-21 10:27:06	38.2564	31.308	40.0238	44.2315	41.435	37.7951	37.8192	47.1315	37.2455	35.1144	45.5308	42.1991	49.8436	41.7449	41.5068	41.6863	39.0711	46.6085
2016-08-21 10:32:06	38.2564	31.3108	40.0178	44.2341	41.4324	37.7994	37.8159	47.1329	37.2552	35.1131	45.5282	42.1913	49.8497	41.7435	41.5081	41.6832	39.0754	46.6128
2016-08-21 10:37:06	38.2538	31.3121	40.0164	44.2315	41.4403	37.789	37.8235	47.1384	37.258	35.1144	45.5334	42.1926	49.845	41.7435	41.5095	41.6863	39.0737	46.6102
2016-08-21 10:42:06	38.2617	31.3038	40.0123	44.2315	41.439	37.7876	37.8292	47.1357	37.258	35.1144	45.539	42.1939	49.8469	41.7449	41.5081	41.685	39.0697	46.6168
2016-08-21 10:47:06	38.259	31.3052	40.0136	44.2328	41.4364	37.7909	37.8349	47.1343	37.258	35.1144	45.539	42.1939	49.8538	41.7463	41.5068	41.678	39.0711	46.622
2016-08-21 10:52:06	38.2669	31.3038	40.0109	44.2302	41.4416	37.789	37.8349	47.1329	37.2538	35.1144	45.5364	42.1882	49.8524	41.7463	41.5081	41.678	39.0724	46.6194
2016-08-21 10:57:06	38.2603	31.3005	40.0067	44.2263	41.4377	37.7923	37.8349	47.1329	37.2524	35.117	45.5334	42.183	49.858	41.7491	41.5081	41.6793	39.0684	46.6233
2016-08-21 11:02:06	38.2656	31.3005	40.0109	44.2381	41.446	37.789	37.8424	47.1357	37.2538	35.117	45.5403	42.1869	49.8696	41.7463	41.5095	41.6819	39.0767	46.6259
2016-08-21 11:07:06	38.2687	31.2936	40.0109	44.2354	41.4486	37.7862	37.8467	47.1357	37.2524	35.1223	45.5495	42.1856	49.871	41.7539	41.5142	41.6876	39.082	46.6273
2016-08-21 11:12:06	38.2687	31.275	39.9835	44.2328	41.4443	37.7687	37.8467	47.1255	37.2538	35.1223	45.5469	42.1765	49.8696	41.742	41.5109	41.6793	39.078	46.629
2016-08-21 11:17:06	38.259	31.2778	39.9965	44.2341	41.4416	37.7791	37.8334	47.1329	37.2325	35.1074	45.4134	42.2243	49.8608	41.7477	41.4943	41.6727	39.0767	46.629
2016-08-21 11:22:06	38.263	31.2852	40.0081	44.245	41.4513	37.7848	37.8467	47.1357	37.2441	35.1183	45.5564	42.1913	49.8566	41.7288	41.5155	41.678	39.0711	46.6181
2016-08-21 11:27:06	38.2669	31.3019	40.0164	44.2424	41.4539	37.798	37.8571	47.1542	37.251	35.1223	45.4077	42.2338	49.8807	41.761	41.5239	41.6876	39.0911	46.6395
2016-08-21 11:32:06	38.2687	31.3066	40.0238	44.2341	41.4592	37.8036	37.8538	47.1658	37.2455	35.1262	45.5416	42.1856	49.8867	41.7638	41.5183	41.6806	39.0885	46.6408
2016-08-21 11:37:06	38.2669	31.3066	40.015	44.2477	41.4473	37.7923	37.8614	47.1699	37.258	35.1144	45.5469	42.1952	49.8881	41.7581	41.5239	41.6793	39.0968	46.6434
2016-08-21 11:42:06	38.2656	31.2992	40.0206	44.2464	41.4649	37.798	37.8557	47.1672	37.2552	35.1183	45.5538	42.1895	49.8839	41.7596	41.5239	41.6806	39.0994	46.6465
2016-08-21 11:47:06	38.27	31.3066	40.0206	44.2394	41.4649	37.798	37.8571	47.1672	37.2654	35.1223	45.5095	42.1965	49.8867	41.7652	41.5211	41.6727	39.0968	46.6273
2016-08-21 11:52:06	38.2739	31.3066	40.028	44.2464	41.4675	37.8008	37.8671	47.1797	37.2696	35.1305	45.559	42.2004	49.8964	41.7728	41.5354	41.6889	39.1034	46.6421
2016-08-21 11:57:06	38.2739	31.3038	40.0266	44.2464	41.4675	37.8051	37.8671	47.1797	37.2738	35.1262	45.5603	42.1991	49.8992	41.7714	41.5396	41.6889	39.1008	46.6465
2016-08-21 12:02:06	38.2739	31.2978	40.0178	44.2477	41.4688	37.7909	37.8642	47.1685	37.2682	35.1262	45.563	42.1913	49.8978	41.7742	41.534	41.6889	39.1008	46.6382
2016-08-21 12:07:06	38.2713	31.3019	40.0252	44.2424	41.4675	37.7994	37.8728	47.1811	37.2626	35.1196	45.5121	42.1991	49.8895	41.7667	41.534	41.6889	39.1021	46.6421
2016-08-21 12:12:06	38.2643	31.295	40.0225	44.2276	41.4767	37.798	37.8747	47.1857	37.2738	35.1249	45.5538	42.2004	49.8992	41.7714	41.5382	41.6767	39.0859	46.6155
2016-08-21 12:17:06	38.27	31.2936	40.0192	44.249	41.4688	37.7966	37.8747	47.1811	37.2696	35.1223	45.563	42.1991	49.9006	41.7728	41.5382	41.6863	39.1021	46.6382
2016-08-21 12:22:06	38.2726	31.2978	40.0178	44.2437	41.4714	37.7966	37.8761	47.1843	37.2626	35.1196	45.5577	42.1939	49.8964	41.7681	41.5354	41.685	39.0968	46.6421
2016-08-21 12:27:06	38.2643	31.2936	40.0164	44.2477	41.4688	37.7937	37.8803	47.1783	37.2654	35.1157	45.5616	42.1939	49.895	41.77	41.5382	41.6806	39.0911	46.6408
2016-08-21 12:32:06	38.2726	31.2866	40.015	44.2424	41.4754	37.7937	37.8818	47.1843	37.258	35.117	45.5282	42.1913	49.8923	41.7681	41.5368	41.6819	39.0898	46.6421
2016-08-21 12:37:06	38.2713	31.288	40.0067	44.2477	41.4727	37.7937	37.8818	47.1857	37.2598	35.1236	45.5108	42.1856	49.8909	41.7652	41.5396	41.6819	39.0911	46.6382
2016-08-21 12:42:06	38.2713	31.2852	40.0109	44.249	41.4486	37.7966	37.8889	47.1843	37.2626	35.1236	45.5603	42.1709	49.8936	41.7638	41.534	41.6863	39.0955	46.6355
2016-08-21 12:47:06	38.263	31.2852	40.0053	44.2516	41.4649	37.7833	37.8803	47.1871	37.2552	35.1223	45.559	42.1804	49.8807	41.7596	41.5368	41.6793	39.0968	46.6369
2016-08-21 12:52:06	38.2643	31.282	40.0095	44.2529	41.3824	37.7848	37.8846	47.1885	37.2497	35.1236	45.5603	42.1778	49.8923	41.761	41.5396	41.6832	39.0942	46.629
2016-08-21 12:57:06	38.2656	31.2834	40.0039	44.249	41.4811	37.7819	37.8846	47.1797	37.2469	35.1209	45.5577	42.1752	49.8881	41.7624	41.5368	41.6806	39.0885	46.6259
2016-08-21 13:02:06	38.263	31.2834	40.0067	44.2477	41.4793	37.7848	37.8832	47.1871	37.2441	35.1275	45.563	42.1739	49.8839	41.7553	41.5354	41.6806	39.0885	46.6246
2016-08-21 13:07:06	38.2468	31.2723	39.9979	44.2424	41.4539	37.7819	37.8874	47.1783	37.2441	35.1131	45.5577	42.1631	49.8751	41.751	41.5382	41.6701	39.0807	46.622
2016-08-21 13:12:06	38.2617	31.2737	40.0053	44.2101	41.4714	37.7848	37.886	47.1769	37.2056	35.1196	45.5577	42.1631	49.8682	41.7321	41.528	41.6657	39.0606	46.5954
2016-08-21 13:17:06	38.2656	31.2737	40.0021	44.2341	41.4486	37.7833	37.8846	47.1885	37.2455	35.1223	45.559	42.1657	49.8807	41.7667	41.5327	41.678	39.0405	46.591
2016-08-21 13:22:06	38.2656	31.2681	40.0021	44.2302	41.3324	37.7791	37.9021	47.1899	37.2427	35.117	45.5603	42.1739	49.8853	41.7624	41.5313	41.6753	39.0671	46.6194
2016-08-21 13:27:06	38.2617	31.2695	39.9979	44.2464	41.4618	37.7791	37.8889	47.1843	37.251	35.1223	45.5551	42.1791	49.8895	41.7463	41.534	41.674	39.0645	46.6155
2016-08-21 13:32:06	38.263	31.275	40.0053	44.2516	41.4767	37.7862	37.8936	47.1899	37.2413	35.1223	45.5456	42.1631	49.8992	41.7757	41.5313	41.6714	39.0859	46.6207
2016-08-21 13:37:06	38.259	31.275	39.9979	44.249	41.4565	37.7923	37.8936	47.1871	37.2497	35.1074	45.5456	42.1548	49.9122	41.7553	41.5438	41.6657	39.0898	46.6194
2016-08-21 13:42:06	38.2564	31.2695	39.9923	44.2236	41.4649	37.7833	37.8964	47.1824	37.2483	35.1114	45.5508	42.1579	49.8867	41.7581	41.541	41.6565	39.0497	46.6085
2016-08-21 13:47:06	38.2643	31.2778	39.9993	44.249	41.4688	37.7909	37.8889	47.1899	37.2441	35.1144	45.5482	42.1644	49.8867	41.7638	41.5396	41.6714	39.0807	46.6102
2016-08-21 13:52:06	38.263	31.2481	40.015	44.2354	41.4741	37.789	37.8979	47.1824	37.2612	35.1209	45.5469	42.183	49.8881	41.761	41.5451	41.678	39.0697	46.6032
2016-08-21 13:57:06	38.2643	31.295	40.0081	44.2424	41.4767	37.8079	37.8917	47.2112	37.2654	35.1183	45.5443	42.1804	49.895	41.7842	41.5479	41.6806	39.0737	46.6115
2016-08-21 14:02:06	38.2643	31.2908	39.9979	44.2477	41.4916	37.8065	37.8936	47.2056	37.2696	35.1249	45.5364	42.1791	49.8936	41.7828	41.5465	41.6819	39.0833	46.5941
2016-08-21 14:07:06	38.2551	31.2992	40.0081	44.2625	41.4903	37.7951	37.8832	47.1996	37.2441	35.1074	45.5416	42.1939	49.8923	41.7842	41.5396	41.6644	39.0925	46.6115
2016-08-21 14:12:06	38.2603	31.2992	40.0095	44.2612	41.4916	37.798	37.8846	47.1982	37.2751	35.1249	45.5456	42.2004	49.8992	41.7889	41.5525	41.6902	39.0994	46.6115
2016-08-21 14:17:06	38.309	31.3822	40.0109	44.2787	41.5416	37.8254	37.9154	47.2626	37.3067	35.168	45.5521	42.2603	49.9163	41.8017	41.5849	41.7468	39.1248	46.6233
2016-08-21 14:22:06	38.3103	31.3933	40.0679	44.3175	41.5363	37.8693	37.8031	47.2723	37.2242	35.2094	45.5469	42.298	49.9761	41.8661	41.6293	41.7871	39.161	46.6596
2016-08-21 14:27:06	38.298	31.4165	40.105	44.3014	41.539	37.8938	37.9329	47.3066	37.3753	35.2068	45.5443	42.3032	49.9363	41.8789	41.6238	41.7897	39.0335	46.5954
2016-08-21 14:32:06	38.3116	31.4248	40.098	44.3241	41.5363	37.9038	37.9343	47.2922	37.4049	35.1784	45.5347	42.2911	49.945	41.8353	41.6376	41.7779	39.1584	46.6478
2016-08-21 14:37:06	38.3103	31.4262	40.1077	44.3228	41.5188	37.814	37.9225	47.2997	37.3878	35.1706	45.5347	42.2967	49.9307	41.8557	41.6252	41.7683	39.1842	46.6478
2016-08-21 14:42:06	38.3895	31.6289	40.3372	44.3311	41.5942	38.0813	37.9168	47.5021	37.4434	35.2564	45.6699	42.426	50.009	41.9082	41.565	41.8599	39.1947	46.6731
2016-08-21 14:47:06	38.8665	31.9642	40.5968	44.6398	41.7735	38.2527	38.2096	47.8385	37.7187	35.574	45.7478	42.5514	50.3664	42.1861	41.8967	42.2105	39.4607	46.915
2016-08-21 14:52:06	39.3382	32.2522	40.7553	45.055	41.8708	38.2612	38.5781	47.9422	38.1409	35.9277	45.8104	42.5714	50.8781	42.517	42.133	42.5826	39.6424	47.0412
2016-08-21 14:57:06	39.3881	32.1422	40.8021	45.1179	41.8314	38.2759	38.4545	47.9663	38.2164	35.8793	45.8091	42.5714	50.8397	42.6042	42.1089	42.6098	39.6275	46.9997
2016-08-21 15:02:06	39.4569	31.9827	40.7924	45.2576	41.8235	38.2584	38.5303	47.9209	38.2906	35.8619	45.7408	42.5449	50.8754	42.6771	42.157	42.6624	39.6961	47.0748
2016-08-21 15:07:06	39.4486	31.9572	40.7979	45.2402	41.8235	38.2542	38.4881	47.8783	38.2248	35.8658	45.7304	42.5423	50.8138	42.6903	42.0988	42.669	39.645	47.036
2016-08-21 15:12:06	39.4153	31.947	40.7965	45.2284	41.8046	38.2263	38.364	47.8625	38.2721	35.8501	45.7099	42.5154	50.7614	42.6861	42.0789	42.6747	39.6236	47.0224
2016-08-21 15:17:06	39.3855	31.9456	40.7993	45.2161	41.7963	38.2235	38.4706	47.8482	38.266	35.8405	45.6969	42.5033	50.7485	42.6742	42.0706	42.6747	39.6153	47.0128
2016-08-21 15:22:06	39.3719	31.9414	40.7952	45.2065	41.7871	38.215	38.4516	47.8385	38.2632	35.8296	45.6886	42.4941	50.73	42.6524	42.059	42.6703	39.6075	47.001
2016-08-21 15:27:06	39.3667	31.9401	40.791	45.1908	41.7788	38.2107	38.4398	47.8297	38.2535	35.8205	45.6847	42.4833	50.7198	42.642	42.0534	42.6663	39.6048	46.9901
2016-08-21 15:32:06	39.3597	31.9354	40.7836	45.1825	41.7709	38.2046	38.4313	47.8241	38.2447	35.8135	45.6751	42.4768	50.71	42.6321	42.0474	42.6624	39.5978	46.9836
2016-08-21 15:37:06	39.3557	31.9326	40.7822	45.1773	41.7612	38.1989	38.4251	47.8167	38.235	35.8083	45.6699	42.4729	50.71	42.6278	42.0405	42.6584	39.5952	46.9687
2016-08-21 15:42:06	39.3518	31.9312	40.7766	45.169	41.7586	38.1989	38.418	47.8125	38.2276	35.8044	45.666	42.4685	50.6957	42.6217	42.0391	42.6527	39.5861	46.9635
2016-08-21 15:47:06	39.3478	31.9285	40.7752	45.1651	41.7533	38.1961	38.4137	47.8083	38.2262	35.8005	45.6982	42.4273	50.6915	42.6202	42.0349	42.6514	39.5861	46.9604
2016-08-21 15:52:06	39.3422	31.9229	40.771	45.1611	41.7481	38.1918	38.4062	47.8042	38.2178	35.7909	45.6943	42.4234	50.6901	42.6103	42.0317	42.6475	39.5817	46.9526
2016-08-21 15:57:06	39.3382	31.9201	40.7664	45.1572	41.7424	38.1885	38.4005	47.7982	38.215	35.7896	45.6899	42.4152	50.6786	42.6056	42.0248	42.6449	39.5751	46.946
2016-08-21 16:02:06	39.3369	31.9183	40.7636	45.1528	41.7358	38.1843	38.3976	47.7954	38.2062	35.783	45.6873	42.4126	50.6772	42.6013	42.0206	42.6435	39.5738	46.9447
2016-08-21 16:07:06	39.333	31.9155	40.7581	45.1476	41.7319	38.1814	38.3934	47.7898	38.2049	35.7774	45.6834	42.41	50.673	42.5985	42.0234	42.6409	39.5668	46.9377
2016-08-21 16:12:06	39.329	31.9155	40.7595	45.1489	41.7292	38.1828	38.3905	47.7898	38.1979	35.7761	45.6795	42.4074	50.6642	42.5956	42.0164	42.6383	39.5655	46.9364
2016-08-21 16:17:06	39.3246	31.9127	40.7581	45.1463	41.7292	38.18	38.3891	47.7768	38.1979	35.7721	45.6782	42.4048	50.6656	42.5914	42.0151	42.6383	39.5629	46.9299
2016-08-21 16:22:06	39.3194	31.9099	40.7567	45.1437	41.7209	38.18	38.3891	47.7768	38.1937	35.7721	45.6751	42.4022	50.66	42.5866	42.0132	42.6339	39.5603	46.9272
2016-08-21 16:27:06	39.3181	31.9071	40.7497	45.1423	41.7222	38.1743	38.3844	47.7685	38.1849	35.7656	45.6725	42.39	50.6586	42.5852	41.935	42.6313	39.5563	46.9255
2016-08-21 16:32:06	39.3019	31.9043	40.7497	45.1384	41.713	38.1715	38.3815	47.7685	38.1849	35.7656	45.6686	42.3952	50.6531	42.581	41.9993	42.63	39.5524	46.9216
2016-08-21 16:37:06	39.3032	31.903	40.7451	45.1384	41.6968	38.1696	38.3787	47.7611	38.1821	35.7586	45.6673	42.3913	50.6559	42.5781	41.9748	42.6273	39.5494	46.919
2016-08-21 16:42:06	39.2992	31.903	40.7451	45.1327	41.7117	38.1696	38.3773	47.7629	38.1794	35.7586	45.6647	42.3887	50.6503	42.5753	42.0049	42.626	39.5467	46.915
2016-08-21 16:47:06	39.2927	31.8955	40.7423	45.134	41.7073	38.1668	38.3716	47.7555	38.1636	35.7547	45.6608	42.3874	50.6457	42.571	41.9993	42.6234	39.5415	46.9111
2016-08-21 16:52:06	39.287	31.8413	40.7395	45.1314	41.6981	38.1597	38.373	47.75	38.1692	35.7534	45.6595	42.3835	50.6373	42.5691	42.0021	42.619	39.5415	46.908
2016-08-21 16:57:06	39.2843	31.8626	40.7381	45.1249	41.6994	38.1625	38.3683	47.75	38.158	35.7469	45.6551	42.3835	50.6346	42.5634	41.9933	42.6164	39.5376	46.9041
2016-08-21 17:02:06	39.2817	31.8886	40.734	45.1236	41.6942	38.1625	38.3683	47.7458	38.1622	35.7425	45.6538	42.3792	50.6332	42.5634	41.9966	42.6072	39.5349	46.9015
2016-08-21 17:07:06	39.2791	31.8886	40.7354	45.1236	41.6942	38.1597	38.3683	47.7444	38.1622	35.7425	45.6486	42.3792	50.6304	42.5592	41.9905	42.6124	39.5336	46.8989
2016-08-21 17:12:06	39.2765	31.8886	40.734	45.1196	41.6911	38.1625	38.3654	47.7444	38.158	35.7399	45.6486	42.3792	50.6285	42.5592	41.9933	42.6137	39.5306	46.8976
2016-08-21 17:17:06	39.2738	31.89	40.7312	45.1179	41.6928	38.1597	38.3612	47.7412	38.158	35.7386	45.6486	42.3805	50.6272	42.5563	41.9919	42.6111	39.5293	46.8949
2016-08-21 17:22:06	39.2721	31.8844	40.7312	45.1166	41.6871	38.1597	38.3612	47.7356	38.1534	35.7373	45.646	42.3792	50.6285	42.5563	41.9892	42.6085	39.5293	46.8936
2016-08-21 17:27:06	39.2694	31.877	40.7354	45.1166	41.6871	38.1597	38.3583	47.7412	38.1534	35.7373	45.646	42.3818	50.6216	42.5578	41.9864	42.6124	39.5293	46.8906
2016-08-21 17:32:06	39.2778	31.903	40.7437	45.121	41.6981	38.1743	38.3626	47.7541	38.1567	35.7469	45.6564	42.3939	50.6258	42.562	41.9933	42.6208	39.5363	46.8936
2016-08-21 17:37:06	39.283	31.9057	40.7497	45.1314	41.702	38.1828	38.373	47.7583	38.1678	35.7508	45.6551	42.3913	50.6401	42.571	42.0035	42.6273	39.5467	46.9028
2016-08-21 17:42:06	39.2804	31.9043	40.7479	45.1314	41.6994	38.1828	38.3758	47.7541	38.1719	35.7495	45.6564	42.3488	50.6387	42.5739	42.009	42.6273	39.5454	46.9054
2016-08-21 17:47:06	39.2765	31.903	40.7395	45.1288	41.6928	38.1758	38.373	47.5447	38.1636	35.7508	45.6538	42.3618	50.6318	42.5691	42.0035	42.6273	39.5467	46.9002
2016-08-21 17:52:06	39.2738	31.903	40.7437	45.1275	41.6955	38.18	38.3702	47.7514	38.1678	35.7456	45.6499	42.3991	50.6304	42.562	42.009	42.6234	39.5454	46.8976
2016-08-21 17:57:06	39.2721	31.8997	40.7423	45.1275	41.6928	38.1743	38.3683	47.7426	38.1636	35.7425	45.6473	42.3766	50.6272	42.562	42.0021	42.6221	39.5389	46.8949
2016-08-21 18:02:06	39.2563	31.8969	40.7381	45.1196	41.6858	38.1743	38.364	47.7444	38.1608	35.7412	45.646	42.3965	50.6133	42.5502	41.9966	42.6221	39.5389	46.8893
2016-08-21 18:07:06	39.2655	31.8886	40.7293	45.1179	41.5468	38.1682	38.3555	47.73	38.1534	35.7386	45.646	42.3965	50.6174	42.5563	41.9892	42.6151	39.5363	46.8906
2016-08-21 18:12:06	39.2576	31.8914	40.7154	45.1153	41.6819	38.1583	38.3465	47.7287	38.1478	35.7308	45.6351	42.3848	50.6147	42.473	41.9808	42.6098	39.5336	46.8827
2016-08-21 18:17:06	39.2563	31.8914	40.7266	45.1127	41.5539	38.1654	38.3526	47.7273	38.1506	35.7308	45.6286	42.3887	50.6147	42.5431	41.9892	42.6124	39.5293	46.8801
2016-08-21 18:22:06	39.2576	31.8886	40.7238	45.1035	41.6753	38.1654	38.3493	47.7273	38.1465	35.7295	45.6273	42.3913	50.6072	42.5402	41.9836	42.6085	39.5227	46.8748
2016-08-21 18:27:06	39.2493	31.8872	40.7196	45.1048	41.6722	38.1625	38.3465	47.7259	38.1437	35.7251	45.626	42.3874	50.6017	42.5374	41.9794	42.6058	39.5201	46.8705
2016-08-21 18:32:06	39.2519	31.883	40.7154	45.1035	41.6709	38.1611	38.3479	47.7212	38.1451	35.7225	45.6247	42.3835	50.6017	42.5374	41.9808	42.6045	39.5201	46.8692
2016-08-21 18:37:06	39.2493	31.8798	40.7168	45.0978	41.6683	38.1597	38.3451	47.7185	38.1409	35.7199	45.6234	42.3805	50.5975	42.5331	41.9762	42.6015	39.5144	46.8639
2016-08-21 18:42:06	39.2454	31.8798	40.7126	45.0978	41.667	38.1583	38.3422	47.7212	38.1367	35.7212	45.6177	42.3805	50.5989	42.5312	41.9781	42.5975	39.5175	46.8639
2016-08-21 18:47:06	39.2454	31.8812	40.7126	45.0965	41.6643	38.1583	38.3408	47.7185	38.1335	35.7199	45.6217	42.3779	50.5947	42.527	41.972	42.5949	39.5144	46.8587
2016-08-21 18:52:06	39.2427	31.8728	40.708	45.0952	41.663	38.1555	38.3379	47.7157	38.1307	35.7186	45.6191	42.3805	50.5887	42.527	41.972	42.5949	39.5144	46.8639
2016-08-21 18:57:06	39.2414	31.8728	40.708	45.0952	41.6604	38.154	38.3379	47.7143	38.1279	35.716	45.6177	42.3766	50.5832	42.5256	41.9665	42.5936	39.5144	46.8626
2016-08-21 19:02:06	39.2388	31.8742	40.7066	45.0926	41.6604	38.154	38.3337	47.7129	38.1237	35.716	45.6164	42.3792	50.5887	42.5227	41.9651	42.5896	39.5105	46.8613
2016-08-21 19:07:06	39.237	31.8728	40.7038	45.0899	41.656	38.1507	38.3337	47.7101	38.1279	35.7147	45.5951	42.3805	50.5859	42.517	41.9651	42.5896	39.5105	46.86
2016-08-21 19:12:06	39.2318	31.8728	40.7038	45.0886	41.6534	38.1507	38.3304	47.7101	38.1251	35.712	45.599	42.3848	50.5846	42.5185	41.9665	42.5857	39.5105	46.8556
2016-08-21 19:17:06	39.2344	31.8714	40.7038	45.0873	41.6521	38.1507	38.3289	47.7115	38.1237	35.7077	45.599	42.3848	50.5818	42.5142	41.9665	42.587	39.5092	46.8556
2016-08-21 19:22:06	39.2292	31.8686	40.7038	45.083	41.6508	38.1507	38.3275	47.7055	38.1196	35.7051	45.5964	42.3818	50.5776	42.5123	41.9651	42.5826	39.5052	46.8517
2016-08-21 19:27:06	39.2226	31.8686	40.6997	45.0817	41.6385	38.1465	38.3247	47.7013	38.1224	35.7077	45.5899	42.3779	50.579	42.5123	41.9651	42.5857	39.5026	46.8504
2016-08-21 19:32:06	39.2305	31.8714	40.7024	45.0817	41.6534	38.1493	38.3247	47.7041	38.1224	35.7094	45.5938	42.3874	50.5804	42.5123	41.9651	42.5857	39.5026	46.8504
2016-08-21 19:37:06	39.2305	31.8714	40.7024	45.0777	41.6508	38.1493	38.3247	47.7013	38.121	35.7077	45.5912	42.3861	50.5804	42.5123	41.9637	42.587	39.5052	46.8504
2016-08-21 19:42:06	39.2292	31.8728	40.6997	45.0803	41.6508	38.1493	38.3247	47.7041	38.121	35.7051	45.5925	42.3861	50.5702	42.5095	41.9651	42.5857	39.5052	46.8491
2016-08-21 19:47:06	39.2305	31.8742	40.7038	45.0803	41.6508	38.1526	38.3247	47.7055	38.121	35.7051	45.5899	42.3861	50.5716	42.5095	41.9707	42.5857	39.4257	46.8491
2016-08-21 19:52:06	39.2292	31.8756	40.7038	45.0803	41.6508	38.1526	38.3247	47.7027	38.121	35.7077	45.5912	42.3861	50.5688	42.5123	41.9665	42.587	39.5052	46.8491
2016-08-21 19:57:06	39.2305	31.8742	40.7011	45.0803	41.6521	38.1526	38.3247	47.7027	38.1237	35.7051	45.5899	42.3861	50.573	42.5095	41.9679	42.5857	39.5052	46.8491
2016-08-21 20:02:06	39.2292	31.8742	40.7011	45.0777	41.6521	38.1493	38.3247	47.7027	38.1237	35.7051	45.5886	42.3874	50.5716	42.5123	41.9665	42.5857	39.5013	46.8478
2016-08-21 20:07:06	39.2292	31.8742	40.7038	45.0777	41.6534	38.154	38.3247	47.7041	38.1237	35.7051	45.5886	42.39	50.5702	42.5095	41.9679	42.5857	39.5079	46.8491
2016-08-21 20:12:06	39.2292	31.877	40.7038	45.0777	41.6521	38.1526	38.3218	47.7013	38.1224	35.7051	45.5886	42.3874	50.5674	42.5095	41.9679	42.5883	39.5092	46.8478
2016-08-21 20:17:06	39.2292	31.8756	40.7038	45.0764	41.6521	38.1493	38.3218	47.7013	38.1251	35.7051	45.5856	42.3874	50.5716	42.5095	41.9693	42.587	39.5105	46.8491
2016-08-21 20:22:06	39.2292	31.8756	40.7038	45.0777	41.6494	38.1526	38.3233	47.6985	38.1224	35.7051	45.5856	42.3887	50.5716	42.5038	41.9651	42.5883	39.5066	46.8452
2016-08-21 20:27:06	39.2292	31.8756	40.7038	45.0777	41.6508	38.1493	38.3204	47.6985	38.1251	35.7025	45.5856	42.3887	50.5688	42.508	41.9679	42.5857	39.5052	46.8452
2016-08-21 20:32:06	39.2292	31.8784	40.7038	45.0764	41.6508	38.1526	38.3204	47.6916	38.1279	35.7025	45.5843	42.39	50.5688	42.508	41.9679	42.5857	39.4703	46.8465
2016-08-21 20:37:06	39.2278	31.8784	40.7038	45.0764	41.6481	38.1526	38.3204	47.6958	38.1265	35.7025	45.5843	42.39	50.5688	42.5066	41.9679	42.5857	39.4288	46.8438
2016-08-21 20:42:06	39.2213	31.877	40.7052	45.0751	41.6481	38.1526	38.3204	47.6972	38.1265	35.7025	45.5817	42.3913	50.5688	42.508	41.9679	42.5839	39.4677	46.8438
2016-08-21 20:47:06	39.2252	31.877	40.7038	45.0764	41.6494	38.1507	38.3204	47.6958	38.1265	35.7011	45.583	42.3913	50.5688	42.5052	41.9665	42.5857	39.5052	46.8399
2016-08-21 20:52:06	39.2213	31.8742	40.7038	45.0725	41.6508	38.1526	38.3162	47.693	38.1265	35.7011	45.5777	42.3926	50.5646	42.5009	41.9679	42.5839	39.5013	46.8412
2016-08-21 20:57:06	39.2239	31.877	40.7011	45.0738	41.6468	38.1507	38.3162	47.6958	38.1279	35.6985	45.5712	42.3926	50.5619	42.5038	41.9637	42.5857	39.5013	46.8382
2016-08-21 21:02:06	39.2213	31.8742	40.6997	45.0725	41.6468	38.1479	38.3114	47.6916	38.1224	35.6972	45.5725	42.3913	50.5646	42.5009	41.9623	42.5839	39.5052	46.8369
2016-08-21 21:07:06	39.2213	31.8728	40.7011	45.0712	41.6455	38.1479	38.3133	47.6888	38.1237	35.6959	45.5682	42.39	50.5646	42.4967	41.9596	42.5839	39.5052	46.8355
2016-08-21 21:12:06	39.2195	31.877	40.6983	45.0712	41.6429	38.1479	38.31	47.6856	38.1237	35.6876	45.5669	42.39	50.5646	42.4953	41.9596	42.5813	39.5039	46.8355
2016-08-21 21:17:06	39.2195	31.8756	40.6983	45.0699	41.6442	38.1465	38.3072	47.6828	38.1237	35.6933	45.5682	42.39	50.516	42.4953	41.9596	42.5813	39.5026	46.8316
2016-08-21 21:22:06	39.2169	31.8756	40.6969	45.0699	41.6442	38.1451	38.3057	47.6842	38.1224	35.6933	45.5656	42.3887	50.5304	42.4953	41.9563	42.5813	39.4969	46.8264
2016-08-21 21:27:06	39.2169	31.8742	40.6983	45.0686	41.6442	38.1451	38.3057	47.6856	38.1224	35.6933	45.563	42.3887	50.5577	42.4905	41.9596	42.5774	39.5013	46.8277
2016-08-21 21:32:06	39.2169	31.8728	40.6969	45.0686	41.6415	38.1437	38.3043	47.6842	38.1224	35.6933	45.5643	42.3887	50.4836	42.492	41.9549	42.5774	39.4987	46.8251
2016-08-21 21:37:06	39.2169	31.8728	40.6969	45.0672	41.6415	38.1437	38.3015	47.6842	38.1163	35.692	45.563	42.3887	50.297	42.4877	41.9522	42.5774	39.4987	46.8251
2016-08-21 21:42:06	39.2169	31.8742	40.6969	45.0655	41.6402	38.1437	38.3015	47.6772	38.1182	35.689	45.5603	42.3887	50.4123	42.4877	41.9549	42.576	39.4969	46.8238
2016-08-21 21:47:06	39.2156	31.8714	40.6969	45.0655	41.6402	38.1437	38.3015	47.6772	38.121	35.689	45.563	42.3874	50.5549	42.4863	41.9522	42.576	39.4969	46.8238
2016-08-21 21:52:06	39.2156	31.8742	40.6969	45.0655	41.6402	38.1408	38.3001	47.68	38.121	35.6863	45.5577	42.3874	50.5517	42.4863	41.9535	42.576	39.4969	46.8238
2016-08-21 21:57:06	39.2129	31.8742	40.6969	45.0642	41.6358	38.1437	38.2986	47.6786	38.1196	35.6876	45.5577	42.3874	50.5489	42.4863	41.9522	42.576	39.4969	46.8194
2016-08-21 22:02:06	39.2116	31.8728	40.6922	45.0642	41.6385	38.1394	38.2972	47.6758	38.1196	35.6863	45.5551	42.39	50.5489	42.4849	41.9522	42.5734	39.4943	46.8181
2016-08-21 22:07:06	39.2116	31.8714	40.6922	45.0616	41.6385	38.1394	38.2228	47.6717	38.1066	35.6863	45.5577	42.3861	50.5461	42.4744	41.9452	42.5734	39.4943	46.8181
2016-08-21 22:12:06	39.2129	31.8742	40.6881	45.0576	41.6358	38.1408	38.1428	47.6772	38.0825	35.685	45.5538	42.3887	50.5433	42.4763	41.9494	42.5734	39.493	46.8155
2016-08-21 22:17:06	39.2116	31.8659	40.6895	45.0589	41.6358	38.1408	38.291	47.6657	38.1052	35.6824	45.5495	42.3874	50.5447	42.4777	41.9452	42.5695	39.493	46.8115
2016-08-21 22:22:06	39.209	31.8686	40.6881	45.0589	41.6358	38.1366	38.291	47.6717	38.1135	35.6824	45.5482	42.3848	50.5433	42.4777	41.9466	42.5682	39.4904	46.8115
2016-08-21 22:27:06	39.209	31.8686	40.6881	45.0603	41.6345	38.1352	38.2882	47.6657	38.1135	35.6824	45.5495	42.3818	50.5447	42.4763	41.9452	42.5664	39.4878	46.8115
2016-08-21 22:32:06	39.209	31.8659	40.6895	45.0576	41.6345	38.1366	38.2882	47.6689	38.1135	35.6811	45.5482	42.3818	50.5433	42.4716	41.9438	42.5682	39.4878	46.8102
2016-08-21 22:37:06	39.2077	31.8686	40.6867	45.0576	41.6319	38.1366	38.2868	47.6657	38.1108	35.6798	45.5482	42.3835	50.5433	42.4763	41.9438	42.5664	39.4878	46.8076
2016-08-21 22:42:06	39.2077	31.87	40.6867	45.055	41.6319	38.1366	38.2868	47.6689	38.1135	35.6785	45.5456	42.3805	50.5433	42.4744	41.9438	42.5651	39.4865	46.8063
2016-08-21 22:47:06	39.2077	31.8686	40.6867	45.055	41.6319	38.1352	38.2868	47.6643	38.1122	35.6811	45.5429	42.3818	50.5378	42.4702	41.9424	42.5651	39.4851	46.8089
2016-08-21 22:52:06	39.1656	31.87	40.6853	45.0563	41.6319	38.1352	38.2868	47.667	38.1122	35.6785	45.5429	42.3835	50.5392	42.4673	41.9424	42.5651	39.4865	46.8063
2016-08-21 22:57:06	39.2037	31.8672	40.6825	45.0537	41.6319	38.1352	38.2825	47.6629	38.1108	35.6759	45.5416	42.3818	50.5378	42.4673	41.9424	42.5625	39.4865	46.8037
2016-08-21 23:02:06	39.2037	31.8645	40.6839	45.0537	41.6306	38.1318	38.2839	47.6601	38.1108	35.6759	45.5403	42.3818	50.5419	42.4702	41.9424	42.5625	39.4825	46.8019
2016-08-21 23:07:06	39.2037	31.8672	40.6853	45.0511	41.628	38.1337	38.2825	47.6615	38.108	35.6759	45.5403	42.3818	50.5378	42.4673	41.9392	42.5611	39.4838	46.8006
2016-08-21 23:12:06	39.2007	31.8645	40.6825	45.0511	41.6306	38.1352	38.2825	47.6573	38.1094	35.6759	45.539	42.3805	50.5332	42.4673	41.9392	42.5611	39.4812	46.7993
2016-08-21 23:17:06	39.2007	31.8672	40.6825	45.0511	41.6293	38.1318	38.2825	47.6573	38.108	35.6798	45.539	42.3805	50.5364	42.4673	41.9411	42.5598	39.4825	46.7993
2016-08-21 23:22:06	39.1994	31.8672	40.6811	45.0498	41.6266	38.1318	38.2797	47.6545	38.1094	35.6759	45.5334	42.3805	50.5345	42.4659	41.9378	42.5585	39.4825	46.798
2016-08-21 23:27:06	39.1994	31.8659	40.6825	45.0511	41.6266	38.1352	38.2797	47.6559	38.1094	35.6746	45.5347	42.3805	50.5332	42.4631	41.9364	42.5572	39.4825	46.7954
2016-08-21 23:32:06	39.1954	31.8645	40.6811	45.0467	41.6266	38.1304	38.2783	47.6518	38.1094	35.6728	45.5334	42.3792	50.5318	42.4617	41.9364	42.5585	39.4799	46.7941
2016-08-21 23:37:06	39.1981	31.8645	40.6811	45.0467	41.6253	38.1304	38.2783	47.6518	38.1038	35.6728	45.5334	42.3805	50.5318	42.4631	41.9323	42.5572	39.4799	46.7941
2016-08-21 23:42:06	39.1967	31.8645	40.6811	45.0467	41.6253	38.1304	38.2754	47.6471	38.1052	35.6728	45.5308	42.3792	50.5276	42.4617	41.9337	42.5572	39.4768	46.7941
2016-08-21 23:47:06	39.1954	31.8626	40.6811	45.0467	41.6253	38.1304	38.2754	47.6518	38.1066	35.6715	45.5282	42.3766	50.529	42.4588	41.9323	42.5546	39.4782	46.7941
2016-08-21 23:52:06	39.1915	31.8612	40.677	45.0441	41.6183	38.1276	38.2735	47.6471	38.1066	35.6689	45.5269	42.3779	50.5248	42.456	41.935	42.5533	39.4755	46.7875
2016-08-21 23:57:06	39.1954	31.8584	40.677	45.0428	41.6227	38.1233	38.2721	47.6443	38.1024	35.6689	45.5269	42.3792	50.5248	42.456	41.935	42.5546	39.4755	46.7862
2016-08-22 00:02:06	39.1915	31.8598	40.6756	45.0428	41.6227	38.1262	38.2707	47.6429	38.1024	35.6676	45.5269	42.3766	50.5248	42.4541	41.935	42.5506	39.4755	46.7888
2016-08-22 00:07:06	39.1875	31.8612	40.6756	45.0428	41.6144	38.1262	38.2678	47.6429	38.1024	35.6637	45.519	42.3753	50.522	42.4512	41.9309	42.5493	39.4755	46.7862
2016-08-22 00:12:06	39.1875	31.8584	40.6737	45.0428	41.6183	38.1262	38.2693	47.6429	38.101	35.6676	45.516	42.3726	50.522	42.4527	41.9323	42.5462	39.4742	46.7862
2016-08-22 00:17:06	39.1915	31.8584	40.6737	45.0402	41.6183	38.1248	38.2664	47.6429	38.101	35.665	45.516	42.374	50.522	42.4512	41.9309	42.5449	39.4729	46.7845
2016-08-22 00:22:06	39.1889	31.8584	40.6723	45.0402	41.6183	38.1233	38.2664	47.6416	38.0978	35.665	45.5243	42.3753	50.5193	42.4512	41.9309	42.5476	39.4716	46.7831
2016-08-22 00:27:06	39.1902	31.857	40.6709	45.0389	41.617	38.1233	38.2636	47.6388	38.0996	35.6637	45.5134	42.374	50.5206	42.4498	41.9309	42.5462	39.4703	46.7831
2016-08-22 00:32:06	39.1875	31.857	40.6709	45.0415	41.617	38.1262	38.2664	47.6402	38.101	35.665	45.5121	42.374	50.5193	42.4498	41.9281	42.5462	39.4703	46.7818
2016-08-22 00:37:06	39.1875	31.8584	40.6709	45.0389	41.617	38.1233	38.2622	47.6374	38.0996	35.6624	45.5108	42.3753	50.516	42.447	41.9281	42.5436	39.4703	46.7792
2016-08-22 00:42:06	39.1845	31.8584	40.6709	45.0362	41.6157	38.1219	38.2636	47.6346	38.0996	35.6624	45.5095	42.374	50.5132	42.4512	41.9281	42.5436	39.4703	46.7792
2016-08-22 00:47:06	39.1862	31.857	40.6709	45.0362	41.613	38.1219	38.2622	47.6346	38.0964	35.6624	45.5082	42.374	50.5179	42.4498	41.9267	42.5423	39.4677	46.7779
2016-08-22 00:52:06	39.1862	31.857	40.6695	45.0336	41.613	38.1233	38.2593	47.636	38.0996	35.6611	45.5082	42.374	50.5146	42.4456	41.9281	42.5423	39.4677	46.7753
2016-08-22 00:57:06	39.1845	31.857	40.6709	45.0349	41.6144	38.1219	38.2593	47.6332	38.0978	35.6624	45.5082	42.374	50.516	42.447	41.9281	42.5423	39.4664	46.7779
2016-08-22 01:02:06	39.1832	31.857	40.6695	45.0349	41.613	38.1219	38.2593	47.636	38.0964	35.6611	45.5082	42.374	50.516	42.4456	41.9281	42.5423	39.4677	46.7753
2016-08-22 01:07:06	39.1832	31.8543	40.6695	45.0349	41.613	38.1219	38.2579	47.6318	38.0978	35.6585	45.5056	42.3726	50.5146	42.4427	41.9253	42.5397	39.4664	46.7753
2016-08-22 01:12:06	39.1832	31.857	40.6668	45.0323	41.613	38.1219	38.2565	47.6272	38.0964	35.6598	45.5056	42.374	50.5132	42.4427	41.9253	42.5423	39.4664	46.7753
2016-08-22 01:17:06	39.1819	31.8557	40.6681	45.0323	41.613	38.1219	38.2579	47.63	38.0964	35.6585	45.5029	42.3726	50.5132	42.4427	41.9239	42.5384	39.4664	46.7727
2016-08-22 01:22:06	39.1819	31.8557	40.6681	45.0336	41.6117	38.1219	38.2546	47.6286	38.095	35.6585	45.5056	42.374	50.5105	42.4413	41.9267	42.5384	39.4651	46.7714
2016-08-22 01:27:06	39.1819	31.8557	40.6668	45.0323	41.6117	38.1177	38.2546	47.6286	38.0978	35.6554	45.5016	42.374	50.5118	42.4413	41.9253	42.5384	39.4624	46.7714
2016-08-22 01:32:06	39.1819	31.8557	40.6695	45.0293	41.6091	38.1219	38.2546	47.6272	38.095	35.6585	45.5029	42.3753	50.5105	42.4413	41.9281	42.5384	39.4624	46.7687
2016-08-22 01:37:06	39.1792	31.8529	40.6668	45.0279	41.6104	38.1205	38.2546	47.6244	38.0936	35.6554	45.4999	42.3726	50.5077	42.4385	41.9281	42.5384	39.4637	46.7687
2016-08-22 01:42:06	39.1753	31.8543	40.6668	45.0279	41.6091	38.1177	38.2517	47.623	38.095	35.6541	45.5042	42.3631	50.5063	42.437	41.9309	42.5357	39.4624	46.7687
2016-08-22 01:47:06	39.1792	31.8529	40.6598	45.0279	41.6091	38.1163	38.2475	47.6202	38.0908	35.6554	45.4986	42.3687	50.5049	42.4385	41.9267	42.5357	39.4607	46.767
2016-08-22 01:52:06	39.1779	31.8501	40.6626	45.0253	41.6052	38.1177	38.2503	47.6189	38.0908	35.6515	45.5056	42.3618	50.5049	42.437	41.9309	42.5344	39.4594	46.7644
2016-08-22 01:57:06	39.1753	31.8501	40.6598	45.0279	41.6052	38.1115	38.2503	47.6202	38.0894	35.6515	45.5069	42.3618	50.5035	42.4337	41.9267	42.5344	39.4568	46.7631
2016-08-22 02:02:06	39.1753	31.8529	40.6626	45.0175	41.6065	38.1115	38.2475	47.6189	38.0894	35.6528	45.5029	42.3605	50.4822	42.4351	41.9267	42.5331	39.4515	46.7578
2016-08-22 02:07:06	39.174	31.8459	40.6598	45.0201	41.6052	38.1087	38.2475	47.6161	38.0793	35.6515	45.5056	42.3605	50.4493	42.4351	41.9239	42.5344	39.4432	46.7495
2016-08-22 02:12:06	39.1727	31.8459	40.6598	45.024	41.6034	38.1087	38.246	47.6133	38.0825	35.6515	45.5029	42.3605	50.3155	42.4309	41.9193	42.5287	39.4568	46.7604
2016-08-22 02:17:06	39.1713	31.8427	40.6538	45.0214	41.6008	38.1045	38.2432	47.6147	38.0765	35.6502	45.4999	42.3457	50.4878	42.428	41.9207	42.5261	39.4568	46.7604
2016-08-22 02:22:06	39.1713	31.8427	40.6538	45.0227	41.5995	38.1016	38.2432	47.6101	38.0709	35.6476	45.4999	42.3527	50.4776	42.4266	41.9165	42.5234	39.4541	46.7552
2016-08-22 02:27:06	39.17	31.8399	40.6538	45.0214	41.5981	38.0813	38.2432	47.6114	38.0737	35.6489	45.5029	42.3527	50.3211	42.428	41.9193	42.5221	39.4515	46.7578
2016-08-22 02:32:06	39.1687	31.8399	40.6524	45.0188	41.5995	38.0988	38.2432	47.6073	38.0737	35.6476	45.4986	42.3514	50.4878	42.4266	41.9193	42.5208	39.4502	46.7552
2016-08-22 02:37:06	39.1656	31.8399	40.6524	45.0201	41.5968	37.9855	38.2432	47.6045	38.0695	35.6476	45.5016	42.3501	50.4947	42.4266	41.9207	42.5208	39.4502	46.7539
2016-08-22 02:42:06	39.1687	31.8399	40.6524	45.0175	41.5968	38.0638	38.2418	47.6059	38.0709	35.6463	45.4986	42.3527	50.4961	42.4224	41.9193	42.5182	39.4489	46.7539
2016-08-22 02:47:06	39.1656	31.8315	40.6524	45.0148	41.5955	38.0549	38.2418	47.6045	38.0709	35.6463	45.4947	42.3527	50.472	42.4238	41.9207	42.5182	39.4489	46.7526
2016-08-22 02:52:06	39.1656	31.8399	40.6496	45.0131	41.5955	38.1002	38.2404	47.6045	38.0723	35.6476	45.4947	42.3501	50.4836	42.4238	41.9193	42.5182	39.4476	46.7513
2016-08-22 02:57:06	39.1656	31.8427	40.6524	45.0148	41.5955	38.0695	38.2404	47.6045	38.0723	35.6437	45.4947	42.3514	50.485	42.4224	41.9207	42.5156	39.4476	46.7513
2016-08-22 03:02:06	39.1656	31.8427	40.6496	45.0148	41.5955	38.1045	38.2389	47.6031	38.0723	35.6437	45.4934	42.354	50.4919	42.4224	41.9193	42.5182	39.4489	46.7539
2016-08-22 03:07:06	39.1643	31.8413	40.6524	45.0131	41.5955	38.1045	38.2404	47.6045	38.0737	35.6437	45.4947	42.3527	50.4905	42.4209	41.9193	42.5182	39.4502	46.7513
2016-08-22 03:12:06	39.1643	31.8413	40.6524	45.0118	41.5955	38.1073	38.2389	47.6017	38.0723	35.6437	45.4921	42.354	50.4905	42.4209	41.9179	42.5182	39.4476	46.7513
2016-08-22 03:17:06	39.1643	31.8427	40.6524	45.0131	41.5955	38.1045	38.2389	47.6031	38.0737	35.6437	45.4895	42.354	50.4975	42.4181	41.9193	42.5182	39.4502	46.7495
2016-08-22 03:22:06	39.1643	31.8427	40.6552	45.0105	41.5955	38.1073	38.2389	47.6031	38.0751	35.6437	45.4921	42.3553	50.4947	42.4224	41.9165	42.5182	39.4476	46.7482
2016-08-22 03:27:06	39.1643	31.8413	40.6538	45.0131	41.5942	38.1073	38.2389	47.6017	38.0751	35.641	45.4895	42.3553	50.4919	42.4181	41.9193	42.5169	39.4476	46.7495
2016-08-22 03:32:06	39.1643	31.8413	40.6524	45.0105	41.5942	38.1045	38.2356	47.6031	38.0751	35.641	45.4895	42.3553	50.4892	42.4209	41.9193	42.5156	39.4476	46.7469
2016-08-22 03:37:06	39.1643	31.8413	40.6552	45.0092	41.5929	38.1073	38.2342	47.5989	38.0779	35.641	45.4895	42.354	50.485	42.4181	41.9165	42.5182	39.4476	46.7469
2016-08-22 03:42:06	39.1643	31.8413	40.6524	45.0105	41.5942	38.1073	38.2342	47.6003	38.0751	35.641	45.4882	42.354	50.4892	42.4162	41.9193	42.5182	39.4476	46.7469
2016-08-22 03:47:06	39.1617	31.8413	40.6496	45.0092	41.5942	38.1073	38.2342	47.6003	38.0737	35.641	45.4869	42.3566	50.4905	42.4181	41.9165	42.5169	39.4489	46.7456
2016-08-22 03:52:06	39.1604	31.8413	40.6524	45.0079	41.5929	38.1073	38.2314	47.5975	38.0751	35.6437	45.4842	42.3566	50.4905	42.4162	41.9193	42.5182	39.4476	46.7443
2016-08-22 03:57:06	39.1617	31.8329	40.651	45.0079	41.5942	38.1073	38.2342	47.5962	38.0751	35.641	45.4869	42.3566	50.4878	42.4134	41.9165	42.5169	39.4463	46.743
2016-08-22 04:02:06	39.1617	31.8329	40.6524	45.0092	41.5929	38.1059	38.2314	47.5975	38.0751	35.641	45.4842	42.3553	50.4892	42.4148	41.9138	42.5182	39.4502	46.743
2016-08-22 04:07:06	39.1578	31.8343	40.6496	45.0105	41.5942	37.9604	38.2314	47.5962	38.0737	35.638	45.4812	42.3553	50.485	42.4134	41.9165	42.5169	39.4476	46.743
2016-08-22 04:12:06	39.1578	31.8427	40.6496	45.0065	41.5902	37.9666	38.2299	47.5962	38.0723	35.6367	45.4825	42.3553	50.485	42.4119	41.9124	42.5182	39.4463	46.743
2016-08-22 04:17:06	39.1604	31.8329	40.6496	45.0052	41.5929	38.1059	38.2299	47.5915	38.0723	35.638	45.4812	42.3553	50.485	42.4091	41.9124	42.5169	39.4463	46.743
2016-08-22 04:22:06	39.1578	31.8329	40.6482	45.0079	41.5916	38.1002	38.2299	47.5948	38.0723	35.6367	45.4799	42.354	50.4836	42.4091	41.9152	42.5142	39.4476	46.7404
2016-08-22 04:27:06	39.1578	31.8329	40.6482	45.0079	41.5889	38.096	38.2285	47.5887	38.0695	35.6367	45.4773	42.3553	50.4836	42.4105	41.9124	42.5125	39.445	46.739
2016-08-22 04:32:06	39.1564	31.8315	40.6482	45.0065	41.5929	38.1002	38.2271	47.5901	38.0695	35.6367	45.4786	42.3527	50.4808	42.4091	41.911	42.5142	39.4463	46.739
2016-08-22 04:37:06	39.1564	31.8315	40.6482	45.0065	41.5889	38.0912	38.2271	47.5874	38.0723	35.638	45.4773	42.3514	50.479	42.4091	41.911	42.5142	39.4432	46.739
2016-08-22 04:42:06	39.1578	31.8315	40.6468	45.0039	41.5902	38.0988	38.2257	47.5874	38.0723	35.6367	45.4786	42.3527	50.479	42.4063	41.9124	42.5125	39.4432	46.7364
2016-08-22 04:47:06	39.1564	31.8315	40.6482	45.0039	41.5889	37.9812	38.2257	47.586	38.0709	35.6367	45.4773	42.3514	50.479	42.402	41.911	42.5125	39.4419	46.7377
2016-08-22 04:52:06	39.1551	31.8288	40.6454	45.0039	41.5889	38.1002	38.2243	47.5832	38.0695	35.6341	45.4747	42.354	50.479	42.393	41.911	42.5099	39.4432	46.7351
2016-08-22 04:57:06	39.1538	31.8315	40.6454	45.0026	41.5889	38.1002	38.2257	47.5874	38.0653	35.6341	45.4747	42.3514	50.4776	42.4034	41.9096	42.5099	39.4432	46.7351
2016-08-22 05:02:06	39.1538	31.8315	40.6454	45.0026	41.5889	38.1016	38.2243	47.586	38.0681	35.6367	45.4734	42.3514	50.4822	42.3916	41.7917	42.5099	39.4419	46.7351
2016-08-22 05:07:06	39.1538	31.8288	40.644	45	41.5876	38.0988	38.2243	47.5818	38.0681	35.6367	45.4734	42.3514	50.4776	42.3916	41.911	42.5099	39.4419	46.7338
2016-08-22 05:12:06	39.1538	31.8301	40.6454	45.0026	41.5876	38.096	38.2228	47.579	38.0667	35.6341	45.4734	42.3514	50.4776	42.3902	41.9082	42.5099	39.4419	46.7307
2016-08-22 05:17:06	39.1525	31.8274	40.644	45	41.5845	38.1002	38.2228	47.5832	38.0653	35.6341	45.4734	42.3514	50.4748	42.3902	41.8555	42.5099	39.4419	46.7307
2016-08-22 05:22:06	39.1525	31.8274	40.6427	45	41.5859	38.0988	38.2214	47.5804	38.0626	35.6328	45.4734	42.3514	50.472	42.3902	41.9082	42.5072	39.4406	46.7281
2016-08-22 05:27:06	39.1525	31.8255	40.6413	44.9987	41.5859	38.0988	38.22	47.5804	38.0607	35.6315	45.4734	42.3514	50.4748	42.3859	41.9068	42.5059	39.4393	46.7281
2016-08-22 05:32:06	39.1494	31.8255	40.6413	45	41.5859	38.096	38.2186	47.5762	38.0593	35.6301	45.4708	42.3488	50.472	42.3859	41.9054	42.5059	39.4393	46.7268
2016-08-22 05:37:06	39.1481	31.8241	40.6385	44.9974	41.5845	38.0988	38.2186	47.5776	38.0593	35.6301	45.4708	42.347	50.4692	42.3845	41.9054	42.5033	39.4367	46.6355
2016-08-22 05:42:06	39.1481	31.8255	40.6227	44.9956	41.5819	38.0988	38.2153	47.5744	38.0565	35.6301	45.4682	42.347	50.4692	42.3845	41.9054	42.5033	39.4354	46.7216
2016-08-22 05:47:06	39.1468	31.8241	40.6028	44.9956	41.574	38.0927	38.2186	47.5716	38.0593	35.6301	45.4668	42.347	50.4651	42.3698	41.9054	42.498	39.438	46.719
2016-08-22 05:52:06	39.1481	31.8199	40.6056	44.993	41.5657	38.0941	38.2153	47.566	38.0593	35.6275	45.4668	42.3444	50.4535	42.3655	41.9054	42.498	39.4354	46.7093
2016-08-22 05:57:06	39.1455	31.8199	40.6028	44.993	41.5644	38.0927	38.2138	47.5591	38.0565	35.6275	45.4612	42.347	50.4479	42.367	41.9068	42.4936	39.4354	46.7054
2016-08-22 06:02:06	39.1442	31.8172	40.594	44.9943	41.5539	38.0912	38.2081	47.5545	38.0538	35.6262	45.4547	42.3431	50.4452	42.3655	41.9008	42.4792	39.4327	46.6893
2016-08-22 06:07:06	39.1416	31.8116	40.5898	44.993	41.5552	38.0842	38.2067	47.5461	38.0524	35.6262	45.4508	42.3444	50.4405	42.3641	41.9008	42.4748	39.4327	46.6757
2016-08-22 06:12:06	39.1402	31.8088	40.5898	44.9891	41.5578	38.0709	38.1982	47.5433	38.0482	35.6236	45.4464	42.3405	50.4378	42.2912	41.9008	42.4761	39.4314	46.6666
2016-08-22 06:17:06	39.1306	31.8116	40.5912	44.9891	41.5618	38.0681	38.1935	47.542	38.0408	35.6236	45.4495	42.3392	50.4322	42.3627	41.8953	42.4735	39.4288	46.6692
2016-08-22 06:22:06	39.1293	31.8056	40.5884	44.9891	41.5565	38.0681	38.1949	47.5373	38.0366	35.6223	45.4451	42.3379	50.4294	42.2358	41.8939	42.4722	39.4218	46.6718
2016-08-22 06:27:06	39.1201	31.8028	40.5842	44.9878	41.5482	38.0667	38.1982	47.522	38.0297	35.6223	45.4438	42.3353	50.4206	42.3537	41.8925	42.4695	39.4218	46.6639
2016-08-22 06:32:06	39.1227	31.8042	40.5754	44.9865	41.5442	38.0624	38.1982	47.5104	38.0269	35.6193	45.4399	42.3297	50.4266	42.3523	41.8911	42.4616	39.4179	46.6556
2016-08-22 06:37:06	39.1201	31.8014	40.5782	44.9878	41.5455	38.0624	38.1949	47.5049	38.0222	35.6193	45.436	42.3314	50.4151	42.3438	41.8809	42.4533	39.4166	46.6556
2016-08-22 06:42:06	39.1162	31.7944	40.5727	44.9878	41.5376	38.0549	38.1906	47.5021	38.0153	35.6166	45.436	42.3284	50.4081	42.3362	41.8842	42.4494	39.4153	46.653
2016-08-22 06:47:06	39.1131	31.7958	40.5685	44.9852	41.5293	38.0506	38.1835	47.5063	38.0125	35.614	45.4303	42.3258	50.4049	42.3334	41.8795	42.4467	39.4166	46.6596
2016-08-22 06:52:06	39.1091	31.7903	40.5629	44.9838	41.528	37.9519	38.1793	47.5003	38.0097	35.614	45.4321	42.3245	50.4081	42.3319	41.8698	42.4424	39.4192	46.6556
2016-08-22 06:57:06	39.1039	31.7815	40.5569	44.9825	41.524	38.0478	38.1759	47.5021	37.9926	35.6114	45.4321	42.3232	50.4021	42.3334	41.8684	42.4424	39.4139	46.6639
2016-08-22 07:02:06	39.0943	31.7787	40.5569	44.9825	41.524	38.045	38.1759	47.4975	37.9884	35.5805	45.3973	42.3553	50.3924	42.3319	41.8624	42.4384	39.4139	46.6692
2016-08-22 07:07:06	39.0973	31.7759	40.5569	44.9782	41.5254	38.0478	38.1793	47.5003	37.9768	35.57	45.4347	42.3193	50.3882	42.3305	41.8583	42.4358	39.41	46.677
2016-08-22 07:12:06	39.0903	31.7731	40.5499	44.9769	41.5293	38.045	38.1821	47.5104	37.9699	35.5513	45.436	42.3154	50.3836	42.3305	41.8486	42.4318	39.4083	46.6853
2016-08-22 07:17:06	39.0824	31.7773	40.5555	44.9742	41.524	38.0435	38.1821	47.5104	37.9638	35.5443	45.436	42.3154	50.3896	42.3291	41.8439	42.4358	39.407	46.7002
2016-08-22 07:22:06	39.0798	31.7745	40.5611	44.9769	41.5214	38.0435	38.1864	47.5188	37.9597	35.5391	45.4386	42.311	50.3924	42.3291	41.8486	42.4305	39.4083	46.7002
2016-08-22 07:27:06	39.0798	31.7731	40.5629	44.969	41.5227	38.0464	38.1878	47.5304	37.9611	35.5352	45.4412	42.3097	50.3924	42.3291	41.8486	42.4292	39.4056	46.7067
2016-08-22 07:32:06	39.0798	31.7731	40.5611	44.9716	41.5201	38.0478	38.1949	47.5392	37.9611	35.5352	45.4451	42.3097	50.3864	42.3348	41.8527	42.4332	39.41	46.7163
2016-08-22 07:37:06	39.0798	31.7703	40.5699	44.9716	41.5175	38.0464	38.1949	47.5392	37.9583	35.5282	45.4451	42.3071	50.3938	42.3348	41.8527	42.4305	39.4113	46.7242
2016-08-22 07:42:06	39.0754	31.7671	40.5741	44.9703	41.5188	38.0435	38.1949	47.5332	37.9555	35.5256	45.4521	42.3058	50.3979	42.3348	41.8499	42.4266	39.4113	46.7255
2016-08-22 07:47:06	39.0728	31.7587	40.5713	44.969	41.5175	38.0407	38.1949	47.5318	37.9513	35.5191	45.4534	42.2967	50.3993	42.3291	41.8453	42.4169	39.4126	46.7268
2016-08-22 07:52:06	39.0702	31.7559	40.5629	44.9677	41.5175	38.0393	38.1996	47.5373	37.9397	35.5178	45.4547	42.2898	50.3896	42.3291	41.8499	42.4091	39.4113	46.7338
2016-08-22 07:57:06	39.0702	31.7485	40.5513	44.9624	41.5175	38.036	38.1949	47.5359	37.9328	35.5121	45.4586	42.2846	50.3952	42.3291	41.8384	42.4047	39.403	46.7294
2016-08-22 08:02:06	39.0675	31.743	40.5541	44.9624	41.5144	38.0332	38.192	47.5392	37.9309	35.5121	45.4586	42.2763	50.3924	42.3215	41.8328	42.4007	39.4043	46.7364
2016-08-22 08:07:06	39.0605	31.7444	40.5541	44.9581	41.5144	38.0317	38.192	47.5433	37.9268	35.5082	45.4599	42.2737	50.3924	42.3234	41.8287	42.4034	39.3925	46.7443
2016-08-22 08:12:06	39.0605	31.7444	40.5425	44.9528	41.5175	38.0261	38.1982	47.5577	37.9198	35.5108	45.4612	42.2659	50.3864	42.3263	41.8342	42.3994	39.3939	46.7539
2016-08-22 08:17:06	39.0579	31.7388	40.5356	44.9489	41.5118	38.0289	38.2039	47.5605	37.911	35.5043	45.4651	42.259	50.3864	42.3158	41.8328	42.3928	39.3882	46.7539
2016-08-22 08:22:06	39.054	31.7374	40.5384	44.9463	41.5162	38.0289	38.1996	47.5647	37.9041	35.503	45.4651	42.2564	50.4007	42.3116	41.8301	42.3858	39.3856	46.7578
2016-08-22 08:27:06	39.05	31.7346	40.5397	44.9406	41.5162	38.0261	38.2039	47.5674	37.9041	35.5003	45.4682	42.2538	50.4081	42.3102	41.8287	42.3792	39.3816	46.7657
2016-08-22 08:32:06	39.0448	31.7272	40.5397	44.9367	41.5131	38.0218	38.2081	47.566	37.8985	35.496	45.4708	42.2499	50.4035	42.313	41.8328	42.2526	39.3777	46.7714
2016-08-22 08:37:06	39.0391	31.7286	40.5356	44.9367	41.5105	38.0247	38.2096	47.5702	37.8943	35.4908	45.476	42.2459	50.4049	42.3102	41.8342	42.374	39.3764	46.7766
2016-08-22 08:42:06	39.0391	31.7272	40.5328	44.9275	41.5052	38.0289	38.2138	47.5818	37.8911	35.496	45.4799	42.2433	50.391	42.3158	41.8425	42.3806	39.3733	46.7766
2016-08-22 08:47:06	39.0404	31.7272	40.5356	44.9245	41.5131	38.0247	38.2172	47.5804	37.8869	35.4908	45.4825	42.2286	50.3924	42.3158	41.8499	42.3578	39.3681	46.7928
2016-08-22 08:52:06	39.0364	31.7216	40.5314	44.9166	41.5118	38.0261	38.2186	47.5901	37.8855	35.4881	45.4812	42.2299	50.391	42.3102	41.8499	42.3696	39.3694	46.8006
2016-08-22 08:57:06	39.0364	31.7202	40.5314	44.9087	41.5078	38.0247	38.2228	47.5948	37.8814	35.4881	45.4842	42.226	50.378	42.313	41.8541	42.3643	39.3642	46.7967
2016-08-22 09:02:06	39.0338	31.7175	40.5314	44.9101	41.5118	38.0218	38.2228	47.5887	37.8772	35.4842	45.4855	42.2177	50.3836	42.3102	41.8569	42.3657	39.3615	46.8006
2016-08-22 09:07:06	39.0312	31.7216	40.5314	44.9101	41.5144	38.0204	38.2271	47.5975	37.867	35.4868	45.4855	42.2216	50.3794	42.3073	41.8513	42.3643	39.3576	46.7993
2016-08-22 09:12:06	39.0286	31.7188	40.524	44.907	41.5201	38.01	38.2356	47.5948	37.8628	35.4868	45.4908	42.2164	50.385	42.3073	41.8569	42.3591	39.3576	46.805
2016-08-22 09:17:06	39.0255	31.71	40.5226	44.9031	41.5188	38.0072	38.2356	47.5915	37.8614	35.4842	45.4895	42.2125	50.3794	42.3045	41.8597	42.3591	39.3506	46.798
2016-08-22 09:22:06	39.0215	31.7059	40.5272	44.8978	41.5188	38.0029	38.2389	47.5962	37.86	35.4868	45.4934	42.219	50.3822	42.3073	41.8624	42.3591	39.3506	46.8089
2016-08-22 09:27:06	39.0202	31.7073	40.5115	44.8952	41.5118	38.0015	38.2375	47.6017	37.854	35.4881	45.4921	42.2216	50.3739	42.3026	41.8638	42.3604	39.3506	46.8155
2016-08-22 09:32:06	39.0176	31.6961	40.5054	44.8952	41.524	37.9968	38.2389	47.6101	37.8429	35.4881	45.4934	42.2177	50.3752	42.3045	41.8684	42.3617	39.3427	46.8155
2016-08-22 09:37:06	39.0137	31.7031	40.5041	44.8965	41.524	37.9982	38.2432	47.6073	37.8401	35.4868	45.4999	42.2203	50.3711	42.3059	41.861	42.3547	39.3427	46.8168
2016-08-22 09:42:06	39.0097	31.7031	40.5013	44.8856	41.524	37.9954	38.2489	47.6101	37.8387	35.4868	45.5029	42.2151	50.3697	42.2969	41.8624	42.3521	39.3401	46.8211
2016-08-22 09:47:06	38.9988	31.6975	40.5013	44.8926	41.5162	38.0001	38.2517	47.6161	37.8271	35.4799	45.5042	42.2069	50.378	42.2955	41.8624	42.3455	39.3441	46.8211
2016-08-22 09:52:06	38.9988	31.5932	40.5087	44.8895	41.5254	37.9883	38.2503	47.6087	37.8243	35.4829	45.5147	42.2056	50.3822	42.2969	41.8698	42.3359	39.3441	46.8115
2016-08-22 09:57:06	38.9922	31.6989	40.5013	44.8895	41.5267	37.984	38.2607	47.6133	37.8155	35.4786	45.5147	42.2151	50.391	42.2969	41.8726	42.3389	39.3344	46.8076
2016-08-22 10:02:06	38.9905	31.7045	40.5073	44.883	41.5337	37.0599	38.2546	47.6318	37.8183	35.4799	45.519	42.2151	50.3896	42.2926	41.8726	42.3376	39.3305	46.8006
2016-08-22 10:07:06	38.9948	31.7003	40.5054	44.8895	41.5376	37.0599	38.265	47.6416	37.823	35.4799	45.5216	42.2125	50.3952	42.2955	41.8754	42.3468	39.3493	46.8303
2016-08-22 10:12:06	38.9922	31.6961	40.5184	44.8751	41.5442	36.1357	38.2678	47.6471	37.8216	35.4895	45.5321	42.2203	50.3965	42.2955	41.8795	42.3534	39.3427	46.8478
2016-08-22 10:17:06	38.9852	31.6975	40.5184	44.8843	40.196	36.1376	38.2693	47.6518	37.823	35.4895	45.5429	42.219	50.4021	42.2912	41.8856	42.3591	39.3493	46.8543
2016-08-22 10:22:06	38.9865	31.679	40.5027	44.8843	40.196	36.1286	38.2721	47.6485	37.8202	35.4934	45.5469	42.223	50.3864	42.278	41.8856	42.3565	39.3519	46.8556
2016-08-22 10:27:06	38.9878	31.6887	40.5073	44.8751	40.196	36.1329	38.2721	47.6545	37.8128	35.4895	45.5443	42.2403	50.3993	42.2836	41.8856	42.3534	39.3493	46.8556
2016-08-22 10:32:06	38.9813	31.6901	40.5041	44.8708	38.8478	36.1376	38.2721	47.6485	37.8142	35.4908	45.5456	42.2377	50.4007	42.2836	41.8883	42.3494	39.3467	46.8556
2016-08-22 10:37:06	38.9786	31.5463	40.5013	44.8629	38.8588	36.1357	38.2664	47.6402	37.8086	35.4868	45.139	41.888	50.3993	42.278	41.8911	42.3455	39.1586	46.5928
2016-08-22 10:42:06	38.9729	31.6845	40.5054	44.8454	38.8628	36.1447	38.2693	47.6272	37.8058	35.4868	45.139	41.8789	50.4067	42.2723	41.8856	42.3429	39.1586	46.5928
2016-08-22 10:47:06	38.9716	31.6688	40.5013	44.8319	38.875	36.1357	38.2754	47.6216	37.8016	35.4842	45.1364	41.8628	50.4067	42.2822	41.8953	42.3429	38.9706	46.5967
2016-08-22 10:52:06	38.9729	31.6757	40.5027	44.8358	38.8654	36.1433	38.2854	47.6258	37.8086	35.4786	44.84	41.8572	50.4165	42.278	41.8953	42.3345	38.9649	46.5967
2016-08-22 10:57:06	38.9729	31.6831	40.4971	44.8358	38.8724	36.1329	38.2825	47.623	37.8128	35.4973	44.84	41.9947	50.4081	42.2822	41.8925	42.3345	38.9706	46.6006
2016-08-22 11:02:06	38.9799	31.6831	40.4971	44.8267	38.8667	36.1461	38.2825	47.6244	37.8072	35.4973	44.84	41.9348	50.4081	42.2794	41.8897	42.3345	38.9623	46.6019
2016-08-22 11:07:06	38.976	31.6804	40.4985	44.8332	38.879	36.1447	38.2868	47.6147	37.8169	35.5017	44.5436	41.3627	50.4123	42.2884	41.8925	42.3359	38.961	46.6059
2016-08-22 11:12:06	38.976	31.6817	40.4985	44.8319	38.879	36.139	38.2839	47.6087	37.8128	35.4947	44.5541	40.7906	50.4095	42.2855	41.8939	42.3389	38.9688	46.6059
2016-08-22 11:17:06	38.969	31.666	40.4869	44.8293	38.8724	36.0894	38.2839	47.6045	37.8072	35.4868	44.5328	40.6774	50.4095	42.2836	41.8925	42.328	38.9636	46.6059
2016-08-22 11:22:06	38.9716	31.6688	40.4985	44.8293	38.8601	36.0923	38.2839	47.6244	37.8072	35.4947	44.5354	40.6839	50.4123	42.2884	41.8939	42.3332	38.902	46.4312
2016-08-22 11:27:06	38.965	31.6804	40.4971	44.8214	38.8522	36.0937	38.2593	47.6416	37.7998	35.4908	44.5302	40.6735	50.4137	42.278	41.8939	42.3227	38.8924	46.422
2016-08-22 11:32:06	38.9475	31.596	40.4943	44.8214	38.8334	36.0894	38.2896	47.6388	37.803	35.496	44.518	40.6613	50.4165	42.2794	41.8967	42.3227	38.8937	46.4273
2016-08-22 11:37:06	38.9624	31.6757	40.4957	44.8184	38.8452	36.0923	38.2896	47.6443	37.7998	35.4908	44.5275	40.6722	50.422	42.2765	41.8953	42.3131	38.9007	46.4325
2016-08-22 11:42:06	38.9528	31.6688	40.4971	44.7996	38.8373	36.0866	38.2593	47.6443	37.803	35.4921	44.5223	40.6678	50.4178	42.2723	41.9082	42.3131	38.9046	46.422
2016-08-22 11:47:06	38.9554	31.6674	40.4971	44.797	38.8509	36.0852	38.2825	47.6485	37.803	35.4908	44.5019	40.6518	50.4151	42.2765	41.8939	42.3052	38.899	46.422
2016-08-22 11:52:06	38.9515	31.666	40.4957	44.797	38.8439	36.0545	38.2944	47.6416	37.7942	35.4908	44.5141	40.6531	50.4081	42.2723	41.8994	42.3025	38.8898	46.4194
2016-08-22 11:57:06	38.9502	31.6688	40.4915	44.7865	38.84	36.0691	38.2768	47.6559	37.7901	35.4881	44.5102	40.6561	50.4137	42.2709	41.8754	42.2982	38.8845	46.4137
2016-08-22 12:02:06	38.9475	31.6632	40.4915	44.7891	38.8347	36.0021	38.2735	47.6504	37.7928	35.4842	44.5075	40.6531	50.4109	42.2548	41.8939	42.2916	38.8832	46.4072
2016-08-22 12:07:06	38.9449	31.6646	40.4943	44.7782	38.8347	36.0824	38.246	47.6429	37.7901	35.4816	44.5062	40.6531	50.4109	42.2604	41.8911	42.2903	38.8845	46.4045
2016-08-22 12:12:06	38.934	31.6572	40.4841	44.7821	38.8237	36.0734	38.2896	47.6346	37.7942	35.4773	44.5036	40.6505	50.4007	42.2519	41.8953	42.2833	38.8671	46.4019
2016-08-22 12:17:06	38.934	31.6488	40.4869	44.7673	38.8211	36.072	38.2896	47.6318	37.7901	35.476	44.4832	40.6466	50.4049	42.2505	41.8911	42.2754	38.8749	46.3963
2016-08-22 12:22:06	38.93	31.6433	40.4841	44.769	38.825	36.072	38.2768	47.636	37.7831	35.4655	44.4967	40.6375	50.3979	42.2444	41.874	42.2688	38.8762	46.3884
2016-08-22 12:27:06	38.93	31.6386	40.4772	44.7673	37.7974	34.6628	38.291	47.6286	37.7914	35.4707	43.2577	39.9259	50.4035	42.2491	41.8925	42.2657	37.3605	45.6818
2016-08-22 12:32:06	38.9191	31.6275	40.4642	44.7769	37.8	34.6454	38.2404	47.6286	37.7873	35.4707	43.2525	39.9206	50.4049	42.2444	41.8883	42.2631	37.3941	45.698
2016-08-22 12:37:06	38.9204	31.6187	40.4559	44.7769	37.7974	34.6524	38.1352	47.623	37.7743	35.4707	43.2551	39.9324	50.3882	42.2401	41.8823	42.2565	37.4033	45.7233
2016-08-22 12:42:06	38.9085	31.6145	40.46	44.7568	37.7934	34.6482	38.2854	47.6216	37.7757	35.4624	43.2525	39.9324	50.3938	42.2316	41.8754	42.2456	37.3955	45.7181
2016-08-22 12:47:06	38.9191	31.6145	40.4545	44.762	37.7947	34.6439	38.2797	47.6258	37.7771	35.4655	43.2525	39.9324	50.391	42.2273	41.8823	42.2456	37.4033	45.7155
2016-08-22 12:52:06	38.9015	31.6103	40.4531	44.7555	37.7838	34.6468	38.2475	47.6189	37.7785	35.4655	43.2486	39.9259	50.3864	42.2141	41.8782	42.2377	37.3928	45.7111
2016-08-22 12:57:06	38.9002	31.6075	40.4484	44.7581	37.7838	34.6425	38.2735	47.6073	37.7757	35.4624	43.2473	39.9163	50.3822	42.2141	41.8712	42.235	37.4051	45.7046
2016-08-22 13:02:06	38.8989	31.6145	40.4517	44.7568	37.7838	34.6397	38.2593	47.6087	37.7687	35.4468	43.2447	39.9245	50.3766	42.2084	41.8795	42.2254	37.4051	45.6949
2016-08-22 13:07:06	38.8884	31.6103	40.4387	44.7529	37.7434	34.6439	38.2735	47.6045	37.7673	35.4224	43.2364	39.915	50.3711	42.2008	41.8597	42.2162	37.4051	45.7046
2016-08-22 13:12:06	38.891	31.6062	40.4401	44.7459	37.7785	34.6411	38.2735	47.6045	37.7613	35.445	43.239	39.9206	50.3664	42.1937	41.8698	42.2092	37.3981	45.6993
2016-08-22 13:17:06	38.8814	31.5987	40.4373	44.738	37.7702	34.6397	38.2693	47.5929	37.7627	35.4481	43.2377	39.9163	50.3637	42.1937	41.8638	42.2066	37.3981	45.6884
2016-08-22 13:22:06	38.8748	31.5987	40.4345	44.7341	37.7772	34.6397	38.2693	47.5915	37.7585	35.4481	43.2647	39.8629	50.3553	42.1937	41.861	42.1987	37.3915	45.6884
2016-08-22 13:27:06	38.8761	31.5816	40.4299	44.7232	37.7811	34.6369	38.2622	47.5832	37.753	35.4437	43.2338	39.9124	50.3595	42.1819	41.861	42.1903	37.3915	45.691
2016-08-22 13:32:06	38.8761	31.5904	40.4285	44.7192	37.6435	34.6454	38.2664	47.5619	37.7428	35.4102	43.2634	39.8738	50.3526	42.1847	41.8638	42.1702	37.3858	45.6818
2016-08-22 13:37:06	38.8722	31.5862	40.4243	44.7219	37.7583	34.6397	38.265	47.5591	37.7372	35.4145	43.2525	39.8777	50.3512	42.1776	41.8657	42.1702	37.3876	45.6722
2016-08-22 13:42:06	38.8683	31.5932	40.4229	44.7109	37.75	34.6335	38.2622	47.5392	37.7303	35.4276	43.2551	39.8738	50.3479	42.1629	41.8624	42.154	37.3845	45.6631
2016-08-22 13:47:06	38.8639	31.5834	40.4285	44.7096	37.7461	34.6321	38.2532	47.522	37.7201	35.3596	43.2551	39.8642	50.341	42.1643	41.8527	42.1474	37.3889	45.66
2016-08-22 13:52:06	38.8573	31.5816	40.4243	44.6909	37.7298	34.6265	38.2546	47.4947	37.7228	35.2952	43.2473	39.8699	50.3368	42.1236	41.8597	42.1351	37.3806	45.6482
2016-08-22 13:57:06	38.8534	31.5788	40.4216	44.6786	37.761	34.6369	38.2503	47.4604	37.7228	35.4089	43.2434	39.8712	50.3252	42.1468	41.8583	42.1163	37.3741	45.6321
2016-08-22 14:02:06	38.845	31.5691	40.4002	44.6642	37.7487	34.6236	38.2432	47.3863	37.7029	35.4306	43.2325	39.8686	50.2924	42.1497	41.8541	42.0948	37.3684	45.6094
2016-08-22 14:07:06	38.8477	31.5519	40.4072	44.6494	37.7597	34.6208	38.2375	47.2654	37.6816	35.4276	43.2338	39.8725	50.2553	42.1544	41.8486	42.0111	37.3671	45.5906
2016-08-22 14:12:06	38.8411	31.5589	40.4016	44.6061	37.65	34.6236	38.2285	47.1899	37.6473	35.4276	43.2312	39.8642	50.1502	42.1411	41.8425	41.7941	37.3483	45.546
2016-08-22 14:17:06	38.8315	31.5463	40.4002	44.6184	37.7447	34.6194	38.2172	47.1268	37.6149	35.4263	43.2243	39.8603	50.0048	42.1293	41.8412	41.4733	37.3684	45.4303
2016-08-22 14:22:06	38.8288	31.5477	40.403	44.6131	37.757	34.6194	38.2039	47.1315	37.5792	35.4276	43.2177	39.8616	49.9321	42.1236	41.8412	41.5285	37.3741	45.2827
2016-08-22 14:27:06	38.8262	31.5463	40.3974	44.5551	37.7487	34.6165	38.1949	47.1658	37.5161	35.4224	43.2138	39.8642	49.9237	42.1265	41.8342	41.7227	37.3553	45.2382
2016-08-22 14:32:06	38.81	31.5445	40.3928	44.5297	37.7408	34.6147	38.1527	47.1685	37.4805	35.3901	43.199	39.8603	49.8964	42.1165	41.8356	41.7954	37.3658	45.295
2016-08-22 14:37:06	38.7899	31.5389	40.3872	44.4677	37.7246	34.609	38.0859	47.1871	37.4522	35.2965	43.1469	39.859	49.9038	42.1004	41.8398	41.8358	37.3644	45.4185
2016-08-22 14:42:06	38.7574	31.5375	40.3817	44.4677	37.6921	34.618	38.0656	47.2139	37.4564	35.0635	43.1895	39.8577	49.9437	42.0801	41.8342	41.8774	37.3592	45.4626
2016-08-22 14:47:06	38.7185	31.5347	40.3775	44.4586	37.672	34.6194	38.0755	47.2269	37.5203	35.0203	43.1416	39.8525	49.9747	42.0086	41.8342	41.887	37.3579	45.4535
2016-08-22 14:52:06	38.6243	31.5361	40.3673	44.4747	37.6194	34.6147	38.0566	47.2468	37.5463	35.0661	43.1469	39.8911	50.0178	41.8135	41.8301	41.8897	37.354	45.4722
2016-08-22 14:57:06	38.5608	31.5218	40.3659	44.4852	37.611	34.5655	38.0712	47.2538	37.5574	35.07	43.136	39.8898	50.0432	41.5427	41.8328	41.8791	37.3566	45.4775
2016-08-22 15:02:06	38.5582	31.5046	40.3618	44.5258	37.6272	34.5991	38.1001	47.2482	37.4434	35.0848	43.139	39.8725	50.0534	41.3401	41.8254	41.8695	37.3566	45.4827
2016-08-22 15:07:06	38.5542	31.442	40.3529	44.5363	37.5948	34.5944	38.0973	47.2552	37.5634	35.026	43.1564	39.8885	50.0502	41.2629	41.8143	41.8734	37.3496	45.4722
2016-08-22 15:12:06	38.5879	31.429	40.2417	44.531	37.5584	34.5991	38.0348	47.258	37.5662	35.1074	43.1347	39.8603	50.0404	41.3576	41.8055	41.8669	37.347	45.4696
2016-08-22 15:17:06	38.5849	31.4819	39.914	44.535	37.5084	34.6005	38.093	47.2566	37.5518	35.1262	43.1347	39.8803	50.0488	41.279	41.8069	41.8599	37.343	45.4626
2016-08-22 15:22:06	38.5809	31.4921	39.8741	44.5407	37.4896	34.6033	38.1134	47.2524	37.5532	35.1288	43.1469	39.8872	50.0404	41.5148	41.8102	41.852	37.316	45.4478
2016-08-22 15:27:06	38.577	31.4777	39.9325	44.5297	37.5233	34.6033	38.1063	47.2524	37.562	35.1371	43.1334	39.8842	50.0391	41.5674	41.8143	41.8441	37.2797	45.4198
2016-08-22 15:32:06	38.5823	31.4462	39.9738	44.5297	37.5435	34.5901	38.0784	47.2454	37.556	35.1209	43.1242	39.8816	50.0349	41.6052	41.8129	41.8344	37.2797	45.4102
2016-08-22 15:37:06	38.5796	31.4503	39.9937	44.5175	37.5641	34.5873	38.0987	47.2552	37.5546	35.1318	43.1216	39.8898	50.0335	41.6242	41.8083	41.8235	37.2679	45.3901
2016-08-22 15:42:06	38.5783	31.4448	40.0294	44.5297	37.572	34.5887	38.1001	47.2598	37.5504	35.1331	43.1029	39.8911	50.0261	41.6284	41.8014	41.8156	37.2784	45.3447
2016-08-22 15:47:06	38.5823	31.435	40.0452	44.5433	37.5707	34.5873	38.1001	47.2552	37.5421	35.1345	43.1012	39.8898	50.0316	41.6403	41.7917	41.8265	37.2797	45.3591
2016-08-22 15:52:06	38.566	31.429	40.0609	44.5284	37.5558	34.5802	38.0959	47.2366	37.5375	35.0796	43.0868	39.8885	49.9849	41.6213	41.7787	41.8059	37.2583	45.3391
2016-08-22 15:57:06	38.5757	31.435	40.0693	44.535	37.5694	34.5684	38.0916	47.2353	37.5305	35.1305	43.0721	39.8738	50.0178	41.6327	41.7713	41.8182	37.2745	45.3474
2016-08-22 16:02:06	38.577	31.455	40.0809	44.531	37.5654	34.5769	38.0916	47.2339	37.5277	35.1305	43.0695	39.8803	50.0205	41.6374	41.7547	41.8103	37.2732	45.346
2016-08-22 16:07:06	38.5717	31.4605	40.0892	44.5297	37.5571	34.5712	38.0916	47.2339	37.5175	35.1275	43.0625	39.8751	50.0164	41.6327	41.7362	41.8059	37.2745	45.3779
2016-08-22 16:12:06	38.5783	31.4619	40.092	44.5188	37.5571	34.5599	38.0798	47.2297	37.5203	35.1275	43.0373	39.8712	50.015	41.6313	41.7061	41.8059	37.2718	45.3984
2016-08-22 16:17:06	38.577	31.4193	40.0748	44.5258	37.5518	34.5349	38.0826	47.1912	37.5018	35.1196	43.0251	39.8551	50.0131	41.6355	41.6265	41.7915	37.2771	45.4037
2016-08-22 16:22:06	38.5731	31.4564	40.092	44.5245	37.5628	34.5438	38.0845	47.2227	37.4893	35.1275	43.0212	39.8577	50.009	41.6284	41.504	41.7954	37.281	45.4102
2016-08-22 16:27:06	38.5704	31.4591	40.1036	44.5201	37.5584	34.5131	38.0755	47.2214	37.4633	35.1249	43.0264	39.8738	50.0048	41.6313	41.4189	41.7941	37.281	45.4129
2016-08-22 16:32:06	38.5529	31.4503	40.0892	44.5245	37.5422	34.49	38.067	47.2139	37.4494	35.1196	43.0225	39.859	49.9918	41.6403	41.4101	41.7805	37.2841	45.4198
2016-08-22 16:37:06	38.5717	31.4605	40.0906	44.5245	37.5681	34.404	38.0594	47.2283	37.4165	35.1236	43.0334	39.8456	49.9904	41.6298	41.4698	41.7994	37.281	45.4172
2016-08-22 16:42:06	38.5717	31.4619	40.0948	44.5188	37.5694	34.2997	38.0362	47.2227	37.4063	35.1262	43.0412	39.8352	49.9849	41.6341	41.4642	41.7967	37.2758	45.4212
2016-08-22 16:47:06	38.5634	31.4605	40.092	44.5232	37.5681	34.2954	38.058	47.2255	37.4123	35.1262	43.0534	39.8269	49.9793	41.6284	41.4896	41.7967	37.2596	45.429
2016-08-22 16:52:06	38.566	31.4633	40.0892	44.5149	37.5571	34.2997	38.0656	47.2195	37.4063	35.1223	43.0316	39.8005	49.9849	41.6355	41.5142	41.7941	37.2635	45.4251
2016-08-22 16:57:06	38.5691	31.4633	40.0892	44.5188	37.5681	34.2822	38.0622	47.2255	37.4123	35.1262	43.0638	39.7883	49.9877	41.6355	41.541	41.7994	37.2517	45.4303
2016-08-22 17:02:06	38.5595	31.4647	40.092	44.5188	37.5571	34.2983	38.0727	47.2325	37.4207	35.1157	43.0651	39.7818	49.9863	41.6355	41.5539	41.7981	37.2033	45.4412
2016-08-22 17:07:06	38.5555	31.4633	40.0809	44.5201	37.5681	34.346	38.0608	47.2468	37.4207	35.1275	43.0625	39.7788	49.9747	41.6341	41.5479	41.7981	37.1736	45.4425
2016-08-22 17:12:06	38.5582	31.4619	40.092	44.5175	37.5667	34.3885	38.0608	47.2552	37.4295	35.1236	43.0586	39.7549	49.9705	41.6431	41.5382	41.8007	37.1766	45.4425
2016-08-22 17:17:06	38.5608	31.4675	40.092	44.5175	37.5667	34.4026	38.0684	47.2468	37.4295	35.1305	43.0638	39.7471	49.9608	41.6327	41.5239	41.8046	37.2129	45.4452
2016-08-22 17:22:06	38.5634	31.4675	40.0948	44.5201	37.5667	34.4026	38.0684	47.2468	37.435	35.1318	43.0721	39.7722	49.9761	41.6417	41.5239	41.8046	37.2343	45.4465
2016-08-22 17:27:06	38.5634	31.4578	40.0823	44.5201	37.5681	34.3941	38.0566	47.251	37.442	35.1331	43.076	39.7831	49.9677	41.6355	41.534	41.8033	37.2421	45.4452
2016-08-22 17:32:06	38.5634	31.4619	40.0934	44.5162	37.5733	34.404	38.0551	47.2524	37.4508	35.1318	43.0825	39.7922	49.9793	41.6502	41.5253	41.8059	37.2478	45.4478
2016-08-22 17:37:06	38.5621	31.4689	40.0892	44.5271	37.5759	34.4026	38.0622	47.2598	37.4564	35.1331	43.0895	39.7991	49.9821	41.6516	41.534	41.8059	37.257	45.4508
2016-08-22 17:42:06	38.5621	31.4703	40.0892	44.5258	37.5773	34.4158	38.0656	47.2751	37.4577	35.1331	43.0868	39.7978	49.9793	41.6592	41.5327	41.8116	37.2596	45.4548
2016-08-22 17:47:06	38.5621	31.4749	40.0892	44.5188	37.5733	34.413	38.0376	47.2783	37.4564	35.1358	43.0838	39.8057	49.9793	41.6592	41.5142	41.813	37.2609	45.4478
2016-08-22 17:52:06	38.5608	31.4735	40.0878	44.5258	37.561	34.4073	38.0622	47.2783	37.4735	35.1371	43.0838	39.8018	49.9779	41.6606	41.5396	41.8073	37.2622	45.4548
2016-08-22 17:57:06	38.5608	31.4703	40.0836	44.5284	37.5759	34.413	38.0656	47.2867	37.4805	35.1371	43.0838	39.8083	49.9821	41.6663	41.5354	41.8073	37.2635	45.4535
2016-08-22 18:02:06	38.5634	31.4805	40.0878	44.5376	37.5733	34.4144	38.0594	47.2983	37.4893	35.1358	43.0786	39.807	49.9821	41.672	41.5382	41.8073	37.2635	45.4587
2016-08-22 18:07:06	38.5621	31.4763	40.0836	44.5337	37.5773	34.413	38.0622	47.2983	37.4934	35.1358	43.0773	39.8083	49.989	41.6706	41.541	41.813	37.2666	45.4574
2016-08-22 18:12:06	38.5621	31.4819	40.0836	44.535	37.5759	34.4158	38.0637	47.308	37.4962	35.1397	43.0773	39.8135	49.9932	41.6767	41.5438	41.8143	37.2666	45.4574
2016-08-22 18:17:06	38.5621	31.4805	40.0836	44.535	37.5733	34.4158	38.0622	47.3154	37.5018	35.1358	43.0721	39.8152	49.9932	41.6781	41.5438	41.8103	37.2692	45.4587
2016-08-22 18:22:06	38.5621	31.4907	40.0892	44.5407	37.5746	34.4201	38.058	47.3251	37.5092	35.1358	43.0734	39.8178	49.9978	41.681	41.5479	41.8103	37.2692	45.4587
2016-08-22 18:27:06	38.5582	31.4907	40.0878	44.5376	37.5707	34.4215	38.0523	47.3265	37.512	35.1384	43.0695	39.8122	49.9904	41.6796	41.5438	41.809	37.2718	45.4548
2016-08-22 18:32:06	38.5582	31.4962	40.0892	44.5407	37.572	34.4215	38.0566	47.3307	37.5134	35.1358	43.0681	39.8191	49.9946	41.6781	41.5479	41.813	37.2718	45.4508
2016-08-22 18:37:06	38.5595	31.4976	40.092	44.5393	37.5733	34.4215	38.0551	47.3339	37.5189	35.1371	43.0708	39.8191	49.9978	41.6824	41.5438	41.8143	37.2745	45.4561
2016-08-22 18:42:06	38.5569	31.4976	40.092	44.5407	37.5733	34.4243	38.0433	47.3437	37.5203	35.1345	43.0681	39.823	50.0034	41.6881	41.5451	41.8156	37.2784	45.4561
2016-08-22 18:47:06	38.5569	31.5004	40.0934	44.5433	37.5707	34.4201	38.0405	47.3492	37.5291	35.1358	43.0664	39.823	49.9978	41.6881	41.5479	41.8209	37.281	45.4535
2016-08-22 18:52:06	38.5555	31.5004	40.0966	44.5433	37.5707	34.4277	38.039	47.3492	37.5305	35.1345	43.0651	39.8282	49.9978	41.6881	41.5479	41.8209	37.281	45.4548
2016-08-22 18:57:06	38.5555	31.506	40.098	44.5446	37.5681	34.4319	38.0277	47.3525	37.5291	35.1345	43.0638	39.8321	49.9946	41.6881	41.5354	41.8209	37.2841	45.4535
2016-08-22 19:02:06	38.5542	31.5092	40.0994	44.542	37.5667	34.4319	38.0333	47.3622	37.5375	35.1318	43.0612	39.8308	49.9904	41.6867	41.5451	41.8265	37.2867	45.4491
2016-08-22 19:07:06	38.5555	31.5046	40.0966	44.5376	37.5681	34.4319	37.7723	47.3608	37.5333	35.1318	43.0586	39.8308	49.9918	41.6867	41.5424	41.8265	37.288	45.4478
2016-08-22 19:12:06	38.5529	31.506	40.0966	44.5376	37.5654	34.4305	38.0258	47.358	37.5421	35.1275	43.0534	39.8339	49.9932	41.6852	41.5424	41.8235	37.2867	45.4452
2016-08-22 19:17:06	38.5516	31.5092	40.0966	44.5363	37.5641	34.4333	38.0229	47.3539	37.5389	35.1249	43.0508	39.8339	49.9849	41.6838	41.5396	41.8235	37.288	45.4399
2016-08-22 19:22:06	38.5433	31.5092	40.0966	44.5363	37.561	34.4333	38.0215	47.3566	37.5389	35.1262	43.0477	39.8339	49.989	41.681	41.5438	41.8222	37.2867	45.4386
2016-08-22 19:27:06	38.5406	31.5074	40.0934	44.5363	37.5597	34.4333	38.0172	47.3539	37.5407	35.1236	43.0451	39.8352	49.9821	41.681	41.5424	41.8248	37.2854	45.436
2016-08-22 19:32:06	38.5406	31.506	40.0948	44.5324	37.5597	34.4333	38.0144	47.3525	37.5389	35.1196	43.0534	39.8269	49.9849	41.6796	41.5396	41.8222	37.2854	45.4334
2016-08-22 19:37:06	38.5406	31.5074	40.0948	44.535	37.5584	34.4347	38.0087	47.3506	37.5407	35.1196	43.0508	39.8269	49.9821	41.6767	41.5382	41.8248	37.2867	45.4303
2016-08-22 19:42:06	38.5393	31.5074	40.0948	44.5297	37.5584	34.4347	38.0073	47.3478	37.5407	35.117	43.0477	39.8295	49.9807	41.6781	41.5396	41.8235	37.2828	45.4264
2016-08-22 19:47:06	38.538	31.506	40.0934	44.5297	37.5558	34.4347	38.004	47.3451	37.5449	35.1144	43.0451	39.8308	49.764	41.6734	41.5368	41.8235	37.2828	45.4277
2016-08-22 19:52:06	38.538	31.5074	40.0934	44.5284	37.5571	34.4376	38.0011	47.3451	37.5463	35.1157	43.0451	39.8308	49.9793	41.6753	41.541	41.8235	37.2828	45.4277
2016-08-22 19:57:06	38.5354	31.506	40.0906	44.5284	37.5558	34.439	37.9997	47.3423	37.5477	35.1131	43.0451	39.8308	49.9747	41.6734	41.5354	41.8265	37.2828	45.4225
2016-08-22 20:02:06	38.538	31.5092	40.0934	44.5284	37.5558	34.439	37.9969	47.3423	37.5463	35.1101	43.0399	39.8339	49.9761	41.672	41.534	41.8265	37.2841	45.4225
2016-08-22 20:07:06	38.5367	31.5074	40.0934	44.5284	37.5545	34.439	37.9926	47.3395	37.549	35.1074	43.0386	39.8352	49.9793	41.672	41.5368	41.8292	37.2828	45.4212
2016-08-22 20:12:06	38.5367	31.5092	40.0948	44.5284	37.5545	34.4404	37.9926	47.3409	37.5291	35.1061	43.0386	39.8339	49.6728	41.6691	41.5368	41.8292	37.2841	45.4185
2016-08-22 20:17:06	38.5354	31.506	40.0966	44.5284	37.5531	34.4376	37.9912	47.3353	37.5504	35.1061	43.0373	39.8365	49.9779	41.6677	41.5368	41.8292	37.2841	45.4142
2016-08-22 20:22:06	38.5341	31.5092	40.0966	44.5271	37.5558	34.4404	37.9883	47.3321	37.5305	35.1035	43.0347	39.8352	49.9747	41.6677	41.5368	41.8305	37.2828	45.4129
2016-08-22 20:27:06	38.5354	31.5106	40.0934	44.5245	37.5545	34.4404	37.9836	47.3321	37.5333	35.0996	43.0334	39.8365	49.9793	41.6649	41.5354	41.8292	37.2841	45.4129
2016-08-22 20:32:06	38.5323	31.5106	40.0934	44.5245	37.5545	34.4404	37.9822	47.3339	37.5546	35.0996	43.0303	39.8365	49.9719	41.6649	41.5354	41.8292	37.2828	45.4089
2016-08-22 20:37:06	38.5323	31.5106	40.0966	44.5245	37.5518	34.4432	37.9793	47.3293	37.4763	35.0996	43.0303	39.8378	49.9733	41.6635	41.5354	41.8318	37.281	45.4063
2016-08-22 20:42:06	38.531	31.512	40.0948	44.5245	37.5531	34.4418	37.9765	47.3265	37.556	35.0099	43.0264	39.8391	49.9705	41.6635	41.5327	41.8292	37.281	45.4063
2016-08-22 20:47:06	38.531	31.512	40.0948	44.5232	37.5505	34.4432	37.9779	47.3251	37.5375	35.0926	43.0277	39.8391	49.9733	41.662	41.534	41.8318	37.2797	45.405
2016-08-22 20:52:06	38.5284	31.512	40.0948	44.5232	37.5492	34.4432	37.9751	47.3224	37.5546	35.0926	43.0238	39.8404	49.9691	41.6592	41.5327	41.8318	37.2771	45.3967
2016-08-22 20:57:06	38.5284	31.512	40.0948	44.5232	37.5492	34.4432	37.9722	47.3251	37.5592	35.0913	43.0238	39.8378	49.9719	41.6592	41.5327	41.8318	37.2828	45.3998
2016-08-22 21:02:06	38.5284	31.5134	40.0948	44.5232	37.5518	34.4451	37.9722	47.321	37.562	35.09	43.0212	39.8391	49.9677	41.6592	41.5294	41.8318	37.281	45.2989
2016-08-22 21:07:06	38.5284	31.512	40.0948	44.5201	37.5505	34.4451	37.9708	47.3196	37.5634	35.09	43.0212	39.8404	49.9636	41.6578	41.5313	41.8318	37.2784	45.3984
2016-08-22 21:12:06	38.5271	31.5106	40.0934	44.5232	37.5518	34.4451	37.9661	47.3154	37.5222	35.0887	43.0186	39.8378	49.965	41.6545	41.5327	41.8318	37.281	45.3954
2016-08-22 21:17:06	38.5271	31.5134	40.0934	44.5201	37.5479	34.4451	37.9661	47.3154	37.562	35.0887	43.0173	39.8404	49.9636	41.653	41.528	41.8305	37.2784	45.3941
2016-08-22 21:22:06	38.5271	31.5148	40.092	44.5188	37.5466	34.4451	37.9647	47.3136	37.5634	35.0848	43.0173	39.8391	49.9636	41.6502	41.5313	41.8305	37.2784	45.3901
2016-08-22 21:27:06	38.5271	31.5134	40.0934	44.5201	37.5479	34.4451	37.9632	47.3108	37.5592	35.0861	43.0142	39.8391	49.9576	41.653	41.5313	41.8292	37.2771	45.3901
2016-08-22 21:32:06	38.5258	31.5134	40.0934	44.5175	37.5466	34.4418	37.9632	47.3094	37.5606	35.0835	43.0116	39.8404	49.9608	41.6459	41.528	41.8305	37.2771	45.3862
2016-08-22 21:37:06	38.5258	31.5162	40.092	44.5201	37.5466	34.4451	37.959	47.3094	37.5375	35.0835	43.0116	39.8404	49.9576	41.6502	41.528	41.8318	37.2758	45.3849
2016-08-22 21:42:06	38.5231	31.5162	40.092	44.5188	37.5453	34.4418	37.9576	47.3066	37.5203	35.0796	43.009	39.8404	49.9548	41.6488	41.528	41.8292	37.2771	45.3862
2016-08-22 21:47:06	38.5258	31.5148	40.0948	44.5162	37.5453	34.4451	37.9576	47.308	37.4165	35.0822	43.009	39.8391	49.9562	41.6459	41.528	41.8318	37.2758	45.3823
2016-08-22 21:52:06	38.5258	31.5176	40.0948	44.5162	37.5422	34.4451	37.9547	47.3066	37.5291	35.0796	43.009	39.8391	49.9562	41.6459	41.5239	41.8318	37.2758	45.3836
2016-08-22 21:57:06	38.5231	31.5176	40.0948	44.5162	37.5422	34.4418	37.9547	47.3052	37.5662	35.0796	43.009	39.8391	49.9534	41.6459	41.5266	41.8318	37.2758	45.3797
2016-08-22 22:02:06	38.5244	31.5148	40.092	44.5162	37.5409	34.4404	37.9533	47.3052	37.4976	35.0796	43.0064	39.8365	49.9506	41.6417	41.5239	41.8305	37.2758	45.3797
2016-08-22 22:07:06	38.5231	31.5148	40.092	44.5162	37.5396	34.4404	37.9504	47.301	37.5634	35.0796	43.0064	39.8365	49.9492	41.6417	41.5253	41.8318	37.2732	45.3753
2016-08-22 22:12:06	38.5218	31.5148	40.092	44.5162	37.5396	34.4376	37.9486	47.301	37.5634	35.0765	43.0064	39.8352	49.9478	41.6417	41.5253	41.8305	37.2732	45.3753
2016-08-22 22:17:06	38.5179	31.512	40.092	44.5149	37.5343	34.439	37.9504	47.2969	37.5574	35.0796	43.0051	39.8321	49.945	41.6403	41.5239	41.8305	37.2718	45.3727
2016-08-22 22:22:06	38.5095	31.5106	40.085	44.5044	37.5233	34.4333	37.9329	47.2969	37.5592	35.0713	43.0025	39.823	49.9423	41.6355	41.5012	41.8222	37.2692	45.3727
2016-08-22 22:27:06	38.5179	31.512	40.0892	44.5014	37.5343	34.4305	37.94	47.2936	37.5532	35.0713	42.9942	39.8282	49.9349	41.6341	41.5197	41.8265	37.2692	45.3648
2016-08-22 22:32:06	38.5148	31.506	40.0809	44.5083	37.5207	34.4319	37.9457	47.2909	37.5518	35.07	43.0012	39.8204	49.9363	41.6298	41.5169	41.8209	37.2679	45.3701
2016-08-22 22:37:06	38.5109	31.5046	40.0809	44.5083	37.522	34.4291	37.9429	47.2909	37.549	35.0726	42.9968	39.8165	49.939	41.6298	41.5109	41.8195	37.2666	45.3648
2016-08-22 22:42:06	38.5043	31.4935	40.0795	44.4896	37.5154	34.4173	37.9358	47.2881	37.5449	35.07	42.9968	39.8204	49.9376	41.627	41.4998	41.8143	37.2583	45.3635
2016-08-22 22:47:06	38.5109	31.5004	40.0836	44.5014	37.5181	34.4243	37.9429	47.2909	37.5375	35.0713	43.0012	39.8178	49.9376	41.627	41.5081	41.813	37.2635	45.3622
2016-08-22 22:52:06	38.5109	31.4976	40.0809	44.5014	37.526	34.4215	37.9429	47.2909	37.5319	35.0713	42.9999	39.8178	49.9376	41.6256	41.5012	41.8143	37.2622	45.3605
2016-08-22 22:57:06	38.5148	31.4976	40.0795	44.4987	37.5233	34.4215	37.9386	47.2867	37.5319	35.0713	42.9968	39.8178	49.9335	41.6256	41.5128	41.8143	37.2622	45.3605
2016-08-22 23:02:06	38.5082	31.499	40.0809	44.4974	37.5207	34.4215	37.9225	47.2881	37.5263	35.0674	42.9942	39.8018	49.9335	41.6256	41.491	41.8103	37.2622	45.3605
2016-08-22 23:07:06	38.5043	31.4976	40.0795	44.4974	37.5005	34.4229	37.9471	47.2839	37.5319	35.0635	42.9986	39.8135	49.9363	41.627	41.5095	41.8059	37.2596	45.3591
2016-08-22 23:12:06	38.5004	31.4949	40.0795	44.4813	37.5058	34.413	37.9429	47.2783	37.5319	35.0635	42.9955	39.8135	49.9293	41.6256	41.5081	41.8046	37.2557	45.3565
2016-08-22 23:17:06	38.5109	31.4976	40.0823	44.4935	37.5154	34.4201	37.9429	47.2825	37.5291	35.0687	42.9903	39.8057	49.9177	41.6227	41.5054	41.809	37.257	45.3552
2016-08-22 23:22:06	38.5056	31.5018	40.0809	44.4909	37.5168	34.4262	37.9358	47.2825	37.5203	35.0674	42.9916	39.8057	49.9149	41.6137	41.4984	41.8073	37.257	45.3552
2016-08-22 23:27:06	38.5056	31.4976	40.0809	44.4935	37.5168	34.4229	37.9443	47.2797	37.5249	35.0674	42.9942	39.8109	49.9376	41.6256	41.5142	41.8059	37.2596	45.3552
2016-08-22 23:32:06	38.5056	31.4962	40.0836	44.4922	37.5154	34.4215	37.94	47.2765	37.5277	35.0687	42.9942	39.8109	49.9363	41.6242	41.5095	41.8059	37.257	45.3552
2016-08-22 23:37:06	38.5043	31.4735	40.0665	44.4826	37.5154	34.413	37.94	47.2682	37.5291	35.0687	42.9877	39.8057	49.9293	41.6199	41.5142	41.8059	37.2596	45.343
2016-08-22 23:42:06	38.5043	31.4949	40.0781	44.4935	37.5154	34.4144	37.9329	47.2737	37.5291	35.0674	42.9812	39.8018	49.9307	41.6213	41.5026	41.8059	37.2557	45.3487
2016-08-22 23:47:06	38.496	31.5018	40.0795	44.4869	37.5071	34.4173	37.9358	47.2751	37.5236	35.0648	42.9812	39.7935	49.9177	41.6185	41.4998	41.7994	37.2557	45.3487
2016-08-22 23:52:06	38.5056	31.4976	40.0809	44.4869	37.5045	34.4173	37.94	47.2797	37.5222	35.0635	42.9864	39.807	49.9177	41.6109	41.4998	41.8103	37.257	45.35
2016-08-22 23:57:06	38.5004	31.499	40.0823	44.4883	37.5141	34.4187	37.94	47.2765	37.5161	35.0674	42.9903	39.807	49.9177	41.6185	41.5012	41.8033	37.2557	45.3364
2016-08-23 00:02:06	38.5017	31.499	40.0809	44.4909	37.5115	34.4201	37.9443	47.2765	37.5203	35.0648	42.9864	39.8057	49.9321	41.6227	41.5095	41.802	37.2517	45.3487
2016-08-23 00:07:06	38.503	31.4949	40.0762	44.4869	37.5128	34.4201	37.9443	47.2751	37.5203	35.0674	42.9864	39.8096	49.9307	41.6185	41.5128	41.8033	37.2557	45.346
2016-08-23 00:12:06	38.5017	31.4976	40.0809	44.4869	37.5115	34.4201	37.9429	47.2723	37.5175	35.0674	42.9864	39.8096	49.9293	41.6185	41.5081	41.8033	37.2557	45.3474
2016-08-23 00:17:06	38.5017	31.4962	40.0809	44.4869	37.5084	34.4173	37.9443	47.2723	37.5175	35.0635	42.9851	39.8096	49.9293	41.6185	41.5095	41.8033	37.2531	45.346
2016-08-23 00:22:06	38.5004	31.5018	40.0836	44.4839	37.5115	34.4215	37.9457	47.2682	37.5161	35.0648	42.9812	39.8109	49.9293	41.6199	41.5095	41.802	37.2517	45.343
2016-08-23 00:27:06	38.4973	31.5018	40.0836	44.4839	37.5032	34.4262	37.9443	47.2723	37.5161	35.0608	42.9799	39.8109	49.9279	41.6199	41.5109	41.7994	37.2557	45.343
2016-08-23 00:32:06	38.4933	31.5046	40.0878	44.4786	37.5102	34.4262	37.9429	47.2709	37.5175	35.0648	42.9781	39.807	49.9205	41.6213	41.5109	41.7994	37.2544	45.3404
2016-08-23 00:37:06	38.4973	31.5032	40.0836	44.4839	37.5071	34.4243	37.9429	47.2695	37.5189	35.0648	42.9768	39.8109	49.9224	41.6137	41.5109	41.8046	37.2557	45.343
2016-08-23 00:42:06	38.5004	31.5032	40.0823	44.4826	37.5102	34.4262	37.94	47.2695	37.5189	35.0648	42.9768	39.8109	49.9237	41.6185	41.5109	41.8046	37.2544	45.3404
2016-08-23 00:47:06	38.499	31.5046	40.0836	44.4826	37.5071	34.4262	37.9429	47.2682	37.5175	35.0635	42.9755	39.8135	49.9251	41.6185	41.5109	41.802	37.257	45.3417
2016-08-23 00:52:06	38.496	31.5004	40.0809	44.48	37.5058	34.4277	37.9386	47.2654	37.5175	35.0621	42.9729	39.8122	49.9224	41.6137	41.5081	41.802	37.2544	45.3364
2016-08-23 00:57:06	38.496	31.5046	40.0836	44.48	37.5058	34.4277	37.9386	47.2668	37.5161	35.0578	42.9729	39.8152	49.9205	41.6166	41.5109	41.8007	37.257	45.3351
2016-08-23 01:02:06	38.4947	31.5046	40.0836	44.4786	37.5045	34.4277	37.9358	47.2654	37.5161	35.0608	42.9703	39.8135	49.9191	41.6152	41.5081	41.802	37.2557	45.3325
2016-08-23 01:07:06	38.4947	31.5074	40.0836	44.4786	37.5045	34.4319	37.9343	47.2654	37.5203	35.0578	42.9677	39.8152	49.9205	41.6166	41.5081	41.8033	37.2557	45.3325
2016-08-23 01:12:06	38.4947	31.5074	40.0836	44.476	37.5045	34.4319	37.9343	47.264	37.5222	35.0608	42.9664	39.8152	49.9163	41.6137	41.5095	41.8033	37.2557	45.3312
2016-08-23 01:17:06	38.496	31.5074	40.085	44.4786	37.5032	34.4319	37.9296	47.264	37.5222	35.0578	42.9638	39.8191	49.9191	41.6152	41.5068	41.8046	37.2557	45.3312
2016-08-23 01:22:06	38.4907	31.5074	40.085	44.4786	37.5032	34.4319	37.9329	47.2612	37.5189	35.0578	42.9607	39.8178	49.9163	41.6152	41.5054	41.8046	37.257	45.3299
2016-08-23 01:27:06	38.4933	31.5092	40.085	44.4786	37.5032	34.4319	37.9315	47.2612	37.5249	35.0578	42.9607	39.8178	49.9149	41.6152	41.5068	41.8059	37.257	45.3286
2016-08-23 01:32:06	38.4947	31.506	40.085	44.48	37.5032	34.4333	37.9315	47.2626	37.5277	35.0621	42.9594	39.8204	49.9149	41.6109	41.5068	41.8059	37.2583	45.3286
2016-08-23 01:37:06	38.4933	31.5106	40.0864	44.476	37.5045	34.4333	37.9168	47.2598	37.5277	35.0578	42.9594	39.8191	49.9108	41.6123	41.5054	41.8046	37.2596	45.3229
2016-08-23 01:42:06	38.4933	31.5092	40.0864	44.476	37.5045	34.4333	37.9239	47.2598	37.5291	35.0578	42.9581	39.8191	49.9149	41.6109	41.504	41.809	37.257	45.3229
2016-08-23 01:47:06	38.4933	31.512	40.0864	44.476	37.5019	34.4333	37.9239	47.2598	37.5305	35.0578	42.9568	39.8191	49.9122	41.6095	41.504	41.8059	37.257	45.3216
2016-08-23 01:52:06	38.4933	31.512	40.0864	44.476	37.5019	34.4347	37.9239	47.258	37.5277	35.0578	42.9555	39.8191	49.9108	41.6109	41.504	41.8073	37.257	45.3216
2016-08-23 01:57:06	38.4907	31.512	40.0878	44.476	37.5032	34.4347	37.9211	47.2598	37.5291	35.0578	42.9555	39.8204	49.9094	41.6081	41.5054	41.809	37.2583	45.319
2016-08-23 02:02:06	38.4933	31.5106	40.0878	44.4747	37.5019	34.4333	37.9197	47.2566	37.5291	35.0578	42.9555	39.8204	49.908	41.6066	41.5012	41.8103	37.2557	45.319
2016-08-23 02:07:06	38.4933	31.5134	40.0864	44.476	37.5032	34.4333	37.9197	47.2524	37.5277	35.0552	42.9555	39.8204	49.908	41.6066	41.5026	41.8103	37.2583	45.315
2016-08-23 02:12:06	38.4907	31.512	40.0864	44.4747	37.5005	34.4333	37.9182	47.2524	37.5305	35.0552	42.9529	39.8204	49.9066	41.6066	41.504	41.8103	37.2583	45.315
2016-08-23 02:17:06	38.492	31.5134	40.0878	44.4747	37.4979	34.4333	37.9168	47.2524	37.5305	35.0552	42.9529	39.8191	49.9038	41.6038	41.5026	41.8073	37.257	45.3137
2016-08-23 02:22:06	38.4907	31.5134	40.0878	44.4734	37.4992	34.4333	37.9168	47.251	37.5277	35.0552	42.9529	39.8191	49.9038	41.6066	41.504	41.8103	37.2544	45.3137
2016-08-23 02:27:06	38.4907	31.5106	40.0864	44.4734	37.4992	34.4347	37.914	47.2524	37.5291	35.0552	42.9503	39.8191	49.9038	41.6038	41.5026	41.8103	37.2557	45.3111
2016-08-23 02:32:06	38.492	31.5106	40.0864	44.4721	37.4992	34.4347	37.914	47.2482	37.5291	35.0552	42.949	39.8178	49.9024	41.6038	41.4998	41.8103	37.2557	45.3098
2016-08-23 02:37:06	38.4907	31.5106	40.0864	44.4721	37.4992	34.4333	37.914	47.2441	37.5291	35.0526	42.9477	39.8178	49.9006	41.6024	41.497	41.8103	37.2544	45.3098
2016-08-23 02:42:06	38.4894	31.5134	40.0864	44.4721	37.4966	34.4333	37.914	47.2441	37.5291	35.0526	42.9477	39.8165	49.9024	41.6024	41.497	41.8116	37.2544	45.3067
2016-08-23 02:47:06	38.4894	31.512	40.085	44.4721	37.4966	34.4347	37.9126	47.2454	37.5291	35.0539	42.9464	39.8191	49.9006	41.5995	41.4998	41.8103	37.2557	45.3054
2016-08-23 02:52:06	38.4894	31.512	40.085	44.4708	37.4979	34.4347	37.9078	47.2454	37.5277	35.0526	42.9464	39.8191	49.8978	41.5995	41.4998	41.8103	37.2544	45.3054
2016-08-23 02:57:06	38.4881	31.512	40.085	44.4708	37.4953	34.4333	37.9078	47.2427	37.5291	35.0526	42.9046	39.8512	49.8992	41.5995	41.4984	41.8073	37.2544	45.3028
2016-08-23 03:02:06	38.4894	31.512	40.0864	44.4721	37.4979	34.4333	37.9064	47.2441	37.5277	35.0526	42.9433	39.8204	49.9006	41.5977	41.497	41.8103	37.2544	45.3041
2016-08-23 03:07:06	38.4881	31.512	40.085	44.4695	37.4953	34.4333	37.9078	47.2413	37.5291	35.0513	42.9059	39.8564	49.8964	41.5962	41.4998	41.8103	37.2544	45.3015
2016-08-23 03:12:06	38.4881	31.5148	40.0878	44.4708	37.494	34.4333	37.905	47.2413	37.5305	35.0486	42.9046	39.8551	49.8964	41.5995	41.4984	41.8103	37.2544	45.3015
2016-08-23 03:17:06	38.4855	31.512	40.0878	44.4677	37.4926	34.4333	37.905	47.2399	37.5305	35.0499	42.9046	39.8577	49.895	41.5948	41.4957	41.813	37.2531	45.2989
2016-08-23 03:22:06	38.4881	31.512	40.085	44.4677	37.494	34.4333	37.9036	47.2399	37.5305	35.0499	42.9033	39.8577	49.8936	41.5977	41.4984	41.8103	37.2517	45.2989
2016-08-23 03:27:06	38.4881	31.512	40.0878	44.4677	37.494	34.4333	37.9036	47.2399	37.5305	35.0486	42.9033	39.8551	49.8923	41.5977	41.4957	41.8073	37.2504	45.2963
2016-08-23 03:32:06	38.4881	31.5106	40.0878	44.4708	37.4909	34.4333	37.9036	47.238	37.5333	35.046	42.9033	39.8551	49.8909	41.5948	41.4957	41.8103	37.2517	45.2963
2016-08-23 03:37:06	38.4855	31.512	40.0878	44.4677	37.494	34.4333	37.9021	47.2366	37.5305	35.0486	42.902	39.8551	49.8867	41.5934	41.4957	41.8103	37.2517	45.2963
2016-08-23 03:42:06	38.4881	31.512	40.085	44.4677	37.4909	34.4305	37.9007	47.2366	37.5333	35.0486	42.902	39.8525	49.8895	41.5934	41.4957	41.8103	37.2517	45.2963
2016-08-23 03:47:06	38.4855	31.5106	40.0878	44.4677	37.4909	34.4305	37.9007	47.2325	37.5291	35.0473	42.902	39.8551	49.8923	41.5948	41.4957	41.8103	37.2504	45.2936
2016-08-23 03:52:06	38.4855	31.5106	40.085	44.4664	37.4896	34.4305	37.8993	47.2325	37.5291	35.046	42.902	39.8525	49.8881	41.592	41.4957	41.809	37.2504	45.2936
2016-08-23 03:57:06	38.4855	31.512	40.0878	44.4651	37.4869	34.4305	37.9007	47.2311	37.5291	35.0486	42.902	39.8525	49.8853	41.5906	41.4957	41.8073	37.2491	45.2923
2016-08-23 04:02:06	38.4841	31.5074	40.0836	44.4638	37.483	34.4291	37.8964	47.2311	37.5319	35.0486	42.8994	39.8512	49.8853	41.5863	41.4957	41.8059	37.2504	45.2893
2016-08-23 04:07:06	38.4828	31.5106	40.0836	44.4664	37.4869	34.4243	37.895	47.2311	37.5291	35.046	42.8994	39.8525	49.8839	41.5906	41.4314	41.8059	37.2504	45.288
2016-08-23 04:12:06	38.4841	31.5032	40.0809	44.4651	37.4791	34.4173	37.8964	47.2269	37.5249	35.0417	42.8981	39.8443	49.8821	41.5863	41.4869	41.8033	37.2478	45.2853
2016-08-23 04:17:06	38.4828	31.5074	40.0809	44.4612	37.483	34.4215	37.895	47.2255	37.5175	35.0447	42.8994	39.8456	49.8853	41.5834	41.4855	41.802	37.2448	45.2814
2016-08-23 04:22:06	38.4815	31.5032	40.0809	44.4599	37.483	34.4201	37.895	47.2241	37.5203	35.0447	42.8955	39.8456	49.8779	41.582	41.4869	41.7994	37.2448	45.2827
2016-08-23 04:27:06	38.4771	31.5046	40.0795	44.4573	37.4734	34.4201	37.895	47.2227	37.505	35.0417	42.8929	39.8443	49.8751	41.5834	41.4841	41.7967	37.2478	45.2801
2016-08-23 04:32:06	38.4771	31.5032	40.0809	44.4546	37.4777	34.4158	37.895	47.2227	37.5148	35.0447	42.8929	39.843	49.8793	41.5834	41.4827	41.7954	37.2448	45.2788
2016-08-23 04:37:06	38.4771	31.4976	40.0721	44.4573	37.4777	34.413	37.8917	47.2181	37.5018	35.0447	42.8929	39.8417	49.8765	41.582	41.4698	41.7928	37.2434	45.2788
2016-08-23 04:42:06	38.4771	31.5004	40.0795	44.4573	37.4764	34.4173	37.8964	47.2181	37.5106	35.0447	42.8929	39.8417	49.8765	41.5834	41.4841	41.7941	37.2434	45.2775
2016-08-23 04:47:06	38.4745	31.5004	40.0795	44.4546	37.4764	34.4158	37.895	47.2181	37.5078	35.0417	42.8899	39.8417	49.8751	41.5787	41.4841	41.7928	37.2408	45.2775
2016-08-23 04:52:06	38.4745	31.5004	40.0795	44.4533	37.472	34.4173	37.895	47.2181	37.5078	35.0417	42.8899	39.8417	49.8793	41.5773	41.4841	41.7915	37.2408	45.2731
2016-08-23 04:57:06	38.4732	31.5032	40.0795	44.4546	37.4751	34.4201	37.8964	47.2195	37.5078	35.0417	42.8872	39.843	49.8779	41.5787	41.4869	41.7928	37.2408	45.2731
2016-08-23 05:02:06	38.4732	31.5032	40.0762	44.4533	37.4751	34.4173	37.895	47.2167	37.5078	35.0417	42.8872	39.8404	49.8779	41.5787	41.4855	41.7915	37.2395	45.2731
2016-08-23 05:07:06	38.4732	31.506	40.0795	44.4503	37.472	34.4201	37.8964	47.2153	37.5092	35.0417	42.8846	39.843	49.8793	41.5688	41.4869	41.7915	37.2395	45.2705
2016-08-23 05:12:06	38.4732	31.506	40.0795	44.4503	37.472	34.4215	37.895	47.2153	37.5106	35.0417	42.8833	39.8417	49.8737	41.5688	41.4869	41.7915	37.2395	45.2705
2016-08-23 05:17:06	38.4719	31.5032	40.0795	44.4503	37.472	34.4201	37.895	47.2139	37.512	35.0417	42.8807	39.8443	49.8751	41.5759	41.4869	41.7915	37.2421	45.2692
2016-08-23 05:22:06	38.4719	31.5046	40.0795	44.4503	37.4707	34.4215	37.895	47.2126	37.5092	35.0417	42.8794	39.8443	49.8723	41.5674	41.4841	41.7915	37.2421	45.2666
2016-08-23 05:27:06	38.4706	31.5018	40.0795	44.449	37.4707	34.4229	37.8917	47.2139	37.512	35.0404	42.8768	39.8443	49.8696	41.5688	41.4869	41.7915	37.2395	45.2653
2016-08-23 05:32:06	38.4693	31.5046	40.0795	44.449	37.4694	34.4201	37.8903	47.2098	37.5106	35.0404	42.8755	39.8443	49.871	41.5645	41.4841	41.7915	37.2395	45.2639
2016-08-23 05:37:06	38.4693	31.5046	40.0748	44.4398	37.4694	34.4215	37.8903	47.2098	37.5078	35.0378	42.8725	39.8443	49.8696	41.5645	41.4841	41.7897	37.2408	45.2613
2016-08-23 05:42:06	38.4693	31.5018	40.0493	44.4398	37.4655	34.4215	37.8874	47.2042	37.5106	35.0364	42.8699	39.8456	49.8635	41.5617	41.4841	41.7871	37.2382	45.2574
2016-08-23 05:47:06	38.4679	31.5004	40.0424	44.4398	37.4343	34.4229	37.8874	47.1968	37.512	35.0378	42.8659	39.8456	49.858	41.5513	41.4841	41.7858	37.2382	45.253
2016-08-23 05:52:06	38.4679	31.5032	40.041	44.4385	37.4532	34.4215	37.8818	47.1954	37.512	35.0325	42.8607	39.8456	49.8608	41.5456	41.4827	41.7832	37.2369	45.2399
2016-08-23 05:57:06	38.4609	31.5004	40.0378	44.4385	37.4532	34.4215	37.8775	47.1912	37.5106	35.0325	42.8581	39.8482	49.8497	41.5484	41.4827	41.7818	37.2369	45.2251
2016-08-23 06:02:06	38.4627	31.499	40.0391	44.4372	37.4545	34.4215	37.8775	47.194	37.5092	35.0273	42.8538	39.8456	49.8469	41.5442	41.4785	41.7818	37.2317	45.2225
2016-08-23 06:07:06	38.4071	31.4976	40.041	44.4385	37.4576	34.4201	37.8775	47.1912	37.5092	35.0273	42.8512	39.8456	49.8497	41.5484	41.4785	41.7805	37.233	45.2238
2016-08-23 06:12:06	38.4653	31.5032	40.0424	44.4359	37.4558	34.4215	37.8728	47.1857	37.5064	35.026	42.8512	39.8456	49.8483	41.5456	41.4758	41.7792	37.2343	45.2225
2016-08-23 06:17:06	38.3383	31.4962	40.0378	44.4345	37.4558	34.4201	37.8699	47.1824	37.5106	35.0229	42.8512	39.8443	49.8483	41.5484	41.4711	41.7805	37.2343	45.2181
2016-08-23 06:22:06	38.4609	31.4949	40.0378	44.4315	37.4492	34.4173	37.8685	47.1797	37.5078	35.0164	42.8472	39.8417	49.8483	41.5413	41.454	41.7792	37.233	45.2168
2016-08-23 06:27:06	38.4596	31.4921	40.0336	44.4315	37.4492	34.4158	37.8657	47.1755	37.505	35.019	42.8377	39.8417	49.8409	41.5394	41.4725	41.7722	37.229	45.2129
2016-08-23 06:32:06	38.4544	31.4921	40.0252	44.4315	37.4466	34.4102	37.8685	47.1625	37.5036	35.0203	42.8377	39.8417	49.8422	41.538	41.4725	41.7669	37.229	45.2089
2016-08-23 06:37:06	38.453	31.4874	40.0109	44.4276	37.4466	34.4102	37.8628	47.157	37.5004	35.0164	42.8338	39.8404	49.8395	41.5337	41.4684	41.7617	37.2273	45.1993
2016-08-23 06:42:06	38.4491	31.4777	40.0039	44.4249	37.4453	34.4012	37.8571	47.1514	37.4962	35.019	42.8259	39.8352	49.8251	41.5266	41.4698	41.7591	37.226	45.1901
2016-08-23 06:47:06	38.4465	31.4777	39.9993	44.4236	37.4413	34.3984	37.8524	47.1454	37.4934	35.0138	42.8177	39.8352	49.8168	41.5205	41.4642	41.7534	37.2234	45.1888
2016-08-23 06:52:06	38.4395	31.4749	39.9923	44.4249	37.4356	34.3941	37.8495	47.1357	37.4865	35.0086	42.819	39.8308	49.808	41.512	41.4628	41.7468	37.2207	45.1901
2016-08-23 06:57:06	38.4382	31.4703	39.9909	44.4249	37.4317	34.3823	37.8538	47.1412	37.4777	35.0068	42.8138	39.8308	49.8038	41.5091	41.4614	41.7468	37.2207	45.1888
2016-08-23 07:02:06	38.4395	31.4689	40.0021	44.4249	37.4387	34.3781	37.8538	47.1343	37.4749	35.0068	42.8177	39.8282	49.8038	41.5034	41.4526	41.7468	37.2207	45.1832
2016-08-23 07:07:06	38.4395	31.4647	40.0039	44.4249	37.4317	34.3752	37.851	47.1329	37.4652	35.0055	42.8203	39.8282	49.7969	41.4959	41.4443	41.7428	37.2155	45.1915
2016-08-23 07:12:06	38.4368	31.4633	39.9923	44.4153	37.4317	34.371	37.8538	47.1315	37.4564	35.0055	42.8177	39.8269	49.7913	41.4944	41.4374	41.7402	37.2155	45.2019
2016-08-23 07:17:06	38.4342	31.4605	39.9882	44.4171	37.4278	34.371	37.8538	47.1315	37.4508	35.0055	42.8433	39.7961	49.7927	41.4944	41.4341	41.7358	37.2181	45.2102
2016-08-23 07:22:06	38.4329	31.4564	39.9909	44.414	37.4278	34.3677	37.851	47.1357	37.4434	35.0042	42.819	39.8269	49.7867	41.4987	41.43	41.7332	37.2168	45.2076
2016-08-23 07:27:06	38.4329	31.4517	39.9937	44.4075	37.4278	34.3677	37.8481	47.1343	37.4392	35.0042	42.8246	39.823	49.777	41.4944	41.4258	41.7292	37.2168	45.2168
2016-08-23 07:32:06	38.4342	31.4517	39.9951	44.4049	37.4278	34.3677	37.8467	47.1357	37.4336	34.999	42.8272	39.8178	49.7867	41.493	41.4203	41.7227	37.2116	45.2181
2016-08-23 07:37:06	38.4329	31.4462	39.9979	44.3996	37.4304	34.3648	37.8495	47.1315	37.4281	35.0042	42.8325	39.8096	49.7853	41.4973	41.417	41.7266	37.2155	45.2238
2016-08-23 07:42:06	38.4329	31.4434	39.9993	44.4009	37.4278	34.3648	37.8538	47.1343	37.4281	35.0055	42.8351	39.8018	49.7867	41.5001	41.423	41.7214	37.2129	45.2238
2016-08-23 07:47:06	38.4355	31.442	40.0039	44.3966	37.4264	34.3663	37.8557	47.1241	37.4207	35.0099	42.8433	39.7961	49.7941	41.5049	41.4189	41.7183	37.2072	45.229
2016-08-23 07:52:06	38.4395	31.4406	39.9993	44.3966	37.4264	34.3648	37.86	47.1315	37.4151	35.0125	42.8472	39.7909	49.7913	41.5063	41.4203	41.7143	37.2085	45.2356
2016-08-23 07:57:06	38.4382	31.4392	40.0021	44.39	37.4291	34.3663	37.86	47.1329	37.4193	35.0125	42.8607	39.7844	49.8024	41.5105	41.4143	41.7104	37.2046	45.2425
2016-08-23 08:02:06	38.4355	31.429	39.9951	44.39	37.4238	34.3634	37.86	47.1315	37.4179	35.0138	42.8512	39.7788	49.801	41.512	41.4115	41.7078	37.2059	45.2452
2016-08-23 08:07:06	38.4342	31.4304	39.9979	44.3861	37.4278	34.362	37.8614	47.1357	37.4123	35.0151	42.8525	39.7762	49.7969	41.512	41.4143	41.7078	37.198	45.2465
2016-08-23 08:12:06	38.4355	31.4234	39.9979	44.3835	37.4291	34.3606	37.8642	47.1398	37.4095	35.0151	42.8564	39.7683	49.7996	41.5191	41.4156	41.7051	37.198	45.2465
2016-08-23 08:17:06	38.4355	31.4207	39.9979	44.3848	37.4343	34.3563	37.8685	47.1357	37.4049	35.0151	42.8581	39.767	49.7941	41.5238	41.4129	41.7051	37.1954	45.2517
2016-08-23 08:22:06	38.4342	31.4262	39.9993	44.3822	37.4304	34.362	37.8657	47.1454	37.4007	35.019	42.8685	39.7614	49.8038	41.5309	41.4156	41.7091	37.1923	45.253
2016-08-23 08:27:06	38.4342	31.4276	39.9951	44.3791	37.4251	34.362	37.8685	47.1454	37.3966	35.0138	42.8712	39.7015	49.8066	41.5309	41.4189	41.7104	37.1884	45.2574
2016-08-23 08:32:06	38.4316	31.4262	39.9965	44.3804	37.4225	34.3578	37.8699	47.1472	37.3864	35.0151	42.8685	39.7228	49.8038	41.5309	41.4244	41.6701	37.1766	45.2587
2016-08-23 08:37:06	38.4368	31.429	40.0067	44.3739	37.4238	34.3578	37.8699	47.1514	37.3794	35.019	42.8551	39.7471	49.8126	41.5427	41.4244	41.7091	37.1819	45.2639
2016-08-23 08:42:06	38.429	31.4248	39.9993	44.3765	37.4278	34.3592	37.8699	47.15	37.3864	35.0177	42.8581	39.744	49.8168	41.5456	41.4217	41.7051	37.1819	45.2613
2016-08-23 08:47:06	38.4329	31.435	40.0067	44.3804	37.433	34.3535	37.8832	47.1454	37.385	35.0203	42.8512	39.751	49.8251	41.5498	41.4402	41.7025	37.1574	45.2639
2016-08-23 08:52:06	38.4408	31.4262	40.0007	44.3822	37.4304	34.3606	37.8917	47.1556	37.3924	35.026	42.8594	39.7484	49.8353	41.5569	41.4415	41.7104	37.1211	45.2692
2016-08-23 08:57:06	38.4382	31.4262	40.0109	44.3822	37.4291	34.3592	37.8936	47.1639	37.385	35.0203	42.8607	39.7458	49.8325	41.5773	41.4415	41.713	37.1605	45.2762
2016-08-23 09:02:06	38.4408	31.4234	40.0081	44.39	37.433	34.3606	37.9007	47.1639	37.3878	35.0229	42.8607	39.7471	49.8339	41.5787	41.4457	41.7117	37.1347	45.2814
2016-08-23 09:07:06	38.4329	31.422	40.0067	44.39	37.4251	34.3563	37.9064	47.1597	37.391	35.026	42.8607	39.7484	49.8353	41.5849	41.4471	41.7117	37.1722	45.288
2016-08-23 09:12:06	38.4408	31.4207	40.0067	44.3926	37.4212	34.3563	37.9064	47.1699	37.3864	35.0216	42.8725	39.6655	49.8367	41.5906	41.4499	41.713	37.1574	45.2936
2016-08-23 09:17:06	38.4452	31.4146	40.0081	44.3887	37.4291	34.3507	37.9126	47.1685	37.385	35.0325	42.8712	39.744	49.8353	41.5863	41.4457	41.713	37.1696	45.2893
2016-08-23 09:22:06	38.4395	31.4132	40.0081	44.39	37.4264	34.3417	37.9154	47.1713	37.3808	35.0286	42.862	39.7414	49.8367	41.592	41.4471	41.7104	37.167	45.288
2016-08-23 09:27:06	38.4421	31.4077	40.0081	44.39	37.4264	34.3507	37.9168	47.1755	37.378	35.026	42.8633	39.7427	49.8339	41.5877	41.4471	41.713	37.0543	45.3015
2016-08-23 09:32:06	38.4395	31.4105	40.0109	44.3778	37.4212	34.3474	37.9239	47.1843	37.3706	35.026	42.8646	39.7349	49.8284	41.5934	41.4499	41.7038	37.167	45.3028
2016-08-23 09:37:06	38.4434	31.4105	40.015	44.3939	37.4194	34.3403	37.9239	47.1857	37.385	35.0299	42.8633	39.7401	49.8395	41.592	41.4513	41.7117	37.1657	45.3028
2016-08-23 09:42:06	38.4452	31.4049	40.0136	44.4009	37.4304	34.3417	37.7813	47.1727	37.385	35.0338	42.862	39.7388	49.8436	41.601	41.4559	41.7157	37.0556	45.3124
2016-08-23 09:47:06	38.4452	31.4091	40.0123	44.4049	37.4251	34.346	37.8832	47.1824	37.3822	35.0325	42.8794	39.7215	49.8409	41.6024	41.4573	41.717	37.1709	45.3041
2016-08-23 09:52:06	38.4408	31.4035	40.0136	44.4062	37.437	34.3417	37.7989	47.1912	37.3753	35.0325	42.8633	39.7401	49.8483	41.6024	41.4513	41.717	37.1792	45.3081
2016-08-23 09:57:06	38.4434	31.4049	40.0136	44.4062	37.4413	34.3417	37.9329	47.1954	37.3794	35.0351	42.8594	39.7375	49.8524	41.6066	41.4587	41.7183	37.1779	45.3098
2016-08-23 10:02:06	38.4504	31.4021	40.0136	44.4101	37.4479	34.336	37.9372	47.194	37.3753	35.0391	42.8672	39.7323	49.8538	41.6038	41.4587	41.717	37.1749	45.3111
2016-08-23 10:07:06	38.4491	31.3877	40.0109	44.4101	37.4453	34.3346	37.9372	47.194	37.378	35.0417	42.8672	39.7362	49.858	41.6095	41.4526	41.7183	37.1832	45.3242
2016-08-23 10:12:06	38.4544	31.4007	40.0178	44.414	37.4453	34.3332	37.9372	47.2028	37.3739	35.0434	42.862	39.7202	49.8594	41.6052	41.4573	41.7143	37.1805	45.3242
2016-08-23 10:17:06	38.4434	31.3877	40.015	44.4171	37.4413	34.3285	37.9414	47.1996	37.3739	35.0447	42.8646	39.7254	49.8594	41.6095	41.46	41.7143	37.1736	45.3286
2016-08-23 10:22:06	38.4544	31.3891	40.0192	44.4249	37.4387	34.3332	37.9443	47.201	37.3706	35.0473	42.8699	39.731	49.8668	41.6109	41.46	41.717	37.1792	45.3273
2016-08-23 10:27:06	38.4018	31.3863	40.015	44.4263	37.4387	34.3257	37.9471	47.201	37.3706	35.0417	42.8685	39.7254	49.8723	41.6081	41.4587	41.7227	37.1819	45.3312
2016-08-23 10:32:06	38.4557	31.3808	40.0136	44.4289	37.444	34.3332	37.9471	47.2056	37.3739	35.0447	42.8607	39.7163	49.8696	41.6137	41.4587	41.717	37.1766	45.3325
2016-08-23 10:37:06	38.4517	31.3794	40.015	44.4223	37.4413	34.3271	37.94	47.2042	37.3753	35.046	42.8646	39.7297	49.8635	41.6095	41.4457	41.7214	37.1766	45.3364
2016-08-23 10:42:06	38.4557	31.3849	40.0192	44.4398	37.4479	34.3271	37.9457	47.2098	37.3692	35.0434	42.862	39.7297	49.8723	41.6166	41.4614	41.7143	37.1709	45.3364
2016-08-23 10:47:06	38.4609	31.3664	40.0081	44.4411	37.4492	34.3242	37.9504	47.2056	37.3692	35.0473	42.8794	39.6976	49.8793	41.6166	41.4614	41.72	37.1644	45.346
2016-08-23 10:52:06	38.4609	31.3706	40.0109	44.4411	37.4492	34.3214	37.9471	47.2098	37.3664	35.0447	42.8859	39.6642	49.8696	41.6166	41.4628	41.7183	37.1779	45.3487
2016-08-23 10:57:06	38.4609	31.3761	40.0164	44.4411	37.4453	34.3242	37.9443	47.2167	37.3651	35.0473	42.8833	39.6989	49.8807	41.6152	41.454	41.7214	37.1779	45.3447
2016-08-23 11:02:06	38.457	31.378	40.015	44.4315	37.4356	34.3271	37.9561	47.2195	37.3664	35.0325	42.8899	39.7015	49.8779	41.5541	41.4573	41.7104	37.1832	45.3578
2016-08-23 11:07:06	38.4627	31.3761	40.0136	44.4276	37.4466	34.3271	37.9561	47.2195	37.3623	35.046	42.8912	39.5588	49.8765	41.6227	41.4217	41.72	37.1832	45.3591
2016-08-23 11:12:06	38.4557	31.3761	40.0109	44.4276	37.4453	34.3332	37.9533	47.2269	37.3651	35.0447	42.8859	39.6855	49.8737	41.6256	41.454	41.72	37.1805	45.3513
2016-08-23 11:17:06	38.4583	31.3761	40.0136	44.4398	37.4453	34.3332	37.9604	47.2297	37.3637	35.046	42.8899	39.6842	49.8807	41.6284	41.43	41.717	37.1779	45.3578
2016-08-23 11:22:06	38.3751	31.3747	40.0178	44.4263	37.3427	34.3318	37.9604	47.2311	37.3651	35.0312	42.8859	39.6668	49.8765	41.6227	41.4628	41.7091	37.1696	45.3578
2016-08-23 11:27:06	38.4583	31.3734	40.0192	44.4385	37.4532	34.3304	37.959	47.2399	37.3539	35.0447	42.882	39.695	49.8793	41.6284	41.46	41.72	37.1819	45.3622
2016-08-23 11:32:06	38.457	31.3706	40.0164	44.4385	37.4492	34.3304	37.9604	47.238	37.3609	35.0447	42.8833	39.6894	49.8867	41.6341	41.4614	41.717	37.1819	45.3648
2016-08-23 11:37:06	38.4557	31.3734	40.0225	44.4302	37.4466	34.336	37.9661	47.2427	37.3664	35.0513	42.8781	39.695	49.8895	41.6355	41.454	41.7183	37.1722	45.3674
2016-08-23 11:42:06	38.4583	31.3706	40.0192	44.4263	37.4519	34.3389	37.9694	47.2454	37.3678	35.0486	42.8781	39.7002	49.8895	41.6403	41.454	41.717	37.1683	45.3714
2016-08-23 11:47:06	38.4583	31.3692	40.015	44.4437	37.4558	34.3389	37.9694	47.251	37.3706	35.0526	42.8755	39.7002	49.8909	41.6388	41.4711	41.7143	37.1749	45.3753
2016-08-23 11:52:06	38.4583	31.3747	40.0178	44.445	37.4576	34.3318	37.9694	47.2538	37.3753	35.0486	42.8807	39.7041	49.8853	41.6388	41.4684	41.717	37.1736	45.3714
2016-08-23 11:57:06	38.3869	31.3706	40.0225	44.4411	37.4532	34.3375	37.9708	47.2626	37.3706	35.0539	42.8794	39.7015	49.8807	41.6388	41.467	41.72	37.1805	45.3714
2016-08-23 12:02:06	38.4609	31.3622	40.015	44.4276	37.4576	34.3417	37.9708	47.2524	37.3692	35.0486	42.882	39.7028	49.8839	41.6355	41.4711	41.717	37.1832	45.3701
2016-08-23 12:07:06	38.4544	31.3594	40.0178	44.4289	37.4545	34.3403	37.9661	47.2468	37.3692	35.0473	42.8794	39.6976	49.8723	41.6213	41.4628	41.713	37.1779	45.3622
2016-08-23 12:12:06	38.4557	31.3636	40.0109	44.4289	37.4545	34.3346	37.9708	47.2524	37.3692	35.0486	42.8738	39.7041	49.8765	41.6374	41.4684	41.7117	37.1779	45.3714
2016-08-23 12:17:06	38.453	31.3678	40.0109	44.4289	37.4506	34.3417	37.9618	47.2626	37.3794	35.0473	42.8685	39.7002	49.8793	41.6374	41.4559	41.7143	37.1696	45.3727
2016-08-23 12:22:06	38.453	31.3678	40.0136	44.4315	37.4519	34.3431	37.9708	47.264	37.3753	35.0473	42.8633	39.7041	49.8807	41.6388	41.417	41.7183	37.1736	45.374
2016-08-23 12:27:06	38.4557	31.3534	40.0053	44.4385	37.4492	34.3318	37.9694	47.2552	37.3706	35.0486	42.8633	39.6989	49.8821	41.6374	41.4415	41.7183	37.1736	45.3661
2016-08-23 12:32:06	38.4517	31.3594	40.0178	44.4289	37.4453	34.3346	37.9675	47.2682	37.3739	35.0447	42.8646	39.6989	49.8765	41.6327	41.4457	41.7157	37.1736	45.374
2016-08-23 12:37:06	38.4478	31.3562	40.0109	44.4276	37.4427	34.3346	37.9708	47.2612	37.3637	35.0434	42.8633	39.6963	49.8765	41.6341	41.4573	41.7117	37.1591	45.3701
2016-08-23 12:42:06	38.4355	31.3534	39.9979	44.4236	37.4304	34.3332	37.9675	47.258	37.3651	35.0364	42.6063	39.6868	49.8751	41.6355	41.4244	41.7078	37.167	45.3674
2016-08-23 12:47:06	38.3843	31.3576	40.015	44.4249	37.4466	34.3375	37.9675	47.2626	37.3637	35.0404	42.8538	39.6937	49.8723	41.6327	41.4642	41.7117	37.1417	45.3661
2016-08-23 12:52:06	38.4382	31.3562	40.0095	44.4276	37.4225	34.336	37.9632	47.2737	37.3678	35.0434	42.8538	39.7028	49.8765	41.6341	41.3675	41.7038	37.167	45.3701
2016-08-23 12:57:06	38.4303	31.3363	40.0039	44.421	37.4479	34.3304	37.9675	47.2668	37.3637	35.0434	42.8512	39.6894	49.871	41.6327	41.4614	41.7104	37.1605	45.3674
2016-08-23 13:02:06	38.4478	31.3534	40.0067	44.421	37.4519	34.3332	37.9604	47.2709	37.3609	35.0434	42.7724	39.7041	49.8682	41.6313	41.4614	41.7091	37.1522	45.3648
2016-08-23 13:07:06	38.4408	31.3492	40.0109	44.4153	37.4453	34.3285	37.9618	47.2737	37.3581	35.0351	42.8446	39.6829	49.8682	41.627	41.4587	41.7065	37.1657	45.3648
2016-08-23 13:12:06	38.4368	31.3479	40.0007	44.4184	37.4506	34.3228	37.9547	47.2668	37.3437	35.0364	42.8338	39.6373	49.8622	41.6284	41.4443	41.7025	37.1591	45.3591
2016-08-23 13:17:06	38.4368	31.3479	40.0021	44.4171	37.4466	34.3242	37.9547	47.2709	37.3451	35.0351	42.8351	39.6777	49.8552	41.601	41.4429	41.7025	37.1574	45.3552
2016-08-23 13:22:06	38.4382	31.3451	39.9965	44.3778	37.4506	34.32	37.9547	47.2723	37.3479	35.0312	42.8216	39.6668	49.8381	41.5977	41.4526	41.6955	37.1133	45.346
2016-08-23 13:27:06	38.4303	31.3437	39.9951	44.4009	37.44	34.32	37.9414	47.2709	37.341	35.026	42.8325	39.5479	49.8483	41.538	41.4374	41.6863	37.1281	45.3391
2016-08-23 13:32:06	38.4303	31.3321	39.9882	44.4127	37.4304	34.3186	37.9533	47.2695	37.341	35.026	42.8059	39.6777	49.8483	41.6185	41.4443	41.6968	37.1522	45.3526
2016-08-23 13:37:06	38.4368	31.3363	39.9882	44.4127	37.444	34.32	37.9533	47.264	37.3396	35.0312	42.8272	39.6777	49.8497	41.6123	41.4457	41.6955	37.1495	45.35
2016-08-23 13:42:06	38.4303	31.3409	39.9835	44.4127	37.4212	34.3186	37.9533	47.2751	37.3423	35.0055	42.8098	39.6881	49.8497	41.6152	41.4402	41.6767	37.1535	45.35
2016-08-23 13:47:06	38.4303	31.3363	39.9937	44.4088	37.4506	34.3257	37.9504	47.2737	37.3396	35.0286	42.8072	39.5536	49.8497	41.6185	41.4443	41.6981	37.1508	45.346
2016-08-23 13:52:06	38.4193	31.339	39.9951	44.4075	37.4427	34.3228	37.9457	47.2751	37.3335	35.0177	42.8003	39.692	49.8469	41.6185	41.4415	41.6916	37.1482	45.35
2016-08-23 13:57:06	38.4246	31.3349	39.9923	44.4075	37.4387	34.3228	37.9486	47.2723	37.3382	35.0273	42.7924	39.6868	49.8284	41.582	41.4402	41.685	37.143	45.3417
2016-08-23 14:02:06	38.4276	31.3335	39.9909	44.4049	37.4453	34.3186	37.9519	47.2695	37.3169	35.0273	42.7855	39.6894	49.845	41.5849	41.4415	41.6876	37.143	45.343
2016-08-23 14:07:06	38.429	31.3376	39.9895	44.4088	37.444	34.3186	37.9471	47.2811	37.3321	35.0273	42.7829	39.6803	49.8395	41.6123	41.4402	41.6753	37.136	45.3377
2016-08-23 14:12:06	38.4193	31.3135	39.9696	44.4049	37.437	34.3011	37.9486	47.2626	37.3396	35.026	42.7537	39.6573	49.8381	41.5555	41.4402	41.6767	37.1347	45.3338
2016-08-23 14:17:06	38.429	31.3265	39.9793	44.4049	37.437	34.3115	37.9443	47.2751	37.3382	35.0042	42.7577	39.679	49.8339	41.601	41.4314	41.6819	37.1347	45.3286
2016-08-23 14:22:06	38.4141	31.2834	39.9525	44.4049	37.2984	34.2836	37.9372	47.2552	37.3321	34.9829	42.7564	39.6777	49.8223	41.6052	41.4341	41.6688	37.1347	45.3312
2016-08-23 14:27:06	38.4193	31.3094	39.9766	44.4009	37.433	34.3115	37.9343	47.2668	37.2909	35.0138	42.755	39.6842	49.8297	41.6066	41.4328	41.6819	37.1308	45.3242
2016-08-23 14:32:06	38.4154	31.3108	39.9724	44.3952	37.4413	34.3115	37.9329	47.2723	37.3335	35.0138	42.7507	39.6855	49.8209	41.5995	41.4286	41.6819	37.1225	45.3216
2016-08-23 14:37:06	38.4114	31.3177	39.978	44.3939	37.433	34.3115	37.9296	47.2765	37.3266	35.0055	42.7159	39.6816	49.8196	41.5906	41.423	41.6753	37.1242	45.3216
2016-08-23 14:42:06	38.4141	31.3191	39.971	44.3887	37.4343	34.3053	37.9282	47.2723	37.328	35.0086	42.7377	39.6881	49.8154	41.5995	41.417	41.674	37.1255	45.315
2016-08-23 14:47:06	38.4206	31.3335	39.9766	44.3926	37.437	34.3214	37.9253	47.2825	37.3294	35.0068	42.735	39.6816	49.8237	41.6066	41.4203	41.6714	37.1255	45.3137
2016-08-23 14:52:06	38.4141	31.3363	39.9738	44.3966	37.3317	34.3242	37.9211	47.2881	37.328	35.0086	42.7333	39.7015	49.8196	41.6038	41.423	41.6753	37.1255	45.3111
2016-08-23 14:57:06	38.4044	31.3363	39.978	44.3996	37.4356	34.3228	37.9268	47.2765	37.341	35.0138	42.7416	39.6547	49.8209	41.6137	41.4189	41.6644	37.1294	45.3081
2016-08-23 15:02:06	38.4141	31.339	39.9807	44.3926	37.4387	34.3242	37.895	47.2811	37.341	35.0055	42.7363	39.7111	49.8182	41.601	41.417	41.6793	37.1198	45.3002
2016-08-23 15:07:06	38.4084	31.3251	39.9552	44.3913	37.4102	34.3053	37.9078	47.2524	37.3094	35.0003	42.7242	39.692	49.8168	41.5948	41.4073	41.674	37.1281	45.3098
2016-08-23 15:12:06	38.4018	31.3223	39.9696	44.3979	37.3804	34.3096	37.7856	47.264	37.3368	35.0068	42.7255	39.7067	49.814	41.5849	41.4156	41.6657	37.1255	45.3041
2016-08-23 15:17:06	38.4057	31.282	39.9608	44.3913	37.4264	34.3115	37.9036	47.2538	37.3308	35.0042	42.7081	39.6989	49.7983	41.5877	41.4101	41.6688	37.1198	45.2893
2016-08-23 15:22:06	38.4057	31.3237	39.9696	44.3822	37.4251	34.3129	37.9007	47.2668	37.321	35.0016	42.7042	39.7015	49.801	41.5906	41.3944	41.6674	37.1159	45.2814
2016-08-23 15:27:06	38.4018	31.2695	39.965	44.3848	37.4251	34.3115	37.9021	47.2598	37.3266	35.0003	42.6933	39.7111	49.808	41.5934	41.4059	41.6617	37.1146	45.2814
2016-08-23 15:32:06	38.3843	31.295	39.958	44.3725	37.3778	34.3096	37.8903	47.2468	37.321	35.0042	42.692	39.7028	49.7996	41.5787	41.3819	41.6455	37.1067	45.2543
2016-08-23 15:37:06	38.3979	31.3066	39.9566	44.3804	37.4089	34.3053	37.8917	47.2441	37.315	34.9938	42.6842	39.695	49.7969	41.5834	41.3874	41.6429	37.108	45.2356
2016-08-23 15:42:06	38.4005	31.3135	39.9622	44.3791	37.4142	34.3096	37.8936	47.2482	37.3224	34.9924	42.6772	39.7054	49.7927	41.5877	41.3916	41.6455	37.105	45.229
2016-08-23 15:47:06	38.3926	31.3135	39.9483	44.3699	37.4128	34.3039	37.8846	47.2552	37.3182	34.9938	42.6546	39.6829	49.7913	41.5759	41.3916	41.6376	37.1024	45.2181
2016-08-23 15:52:06	38.3939	31.3038	39.9552	44.3647	37.4036	34.2983	37.8874	47.2353	37.321	34.9938	42.6624	39.6963	49.7654	41.5787	41.3717	41.639	37.0984	45.1915
2016-08-23 15:57:06	38.3856	31.3038	39.9525	44.3472	37.4036	34.3053	37.8889	47.2482	37.3169	34.9842	42.6424	39.6573	49.777	41.5849	41.3819	41.6442	37.0945	45.1657
2016-08-23 16:02:06	38.3843	31.288	39.9437	44.3577	37.4036	34.294	37.8803	47.2441	37.3108	34.9776	42.652	39.6816	49.777	41.573	41.3731	41.6403	37.1024	45.1819
2016-08-23 16:07:06	38.3843	31.3066	39.9511	44.3577	37.3874	34.3053	37.8832	47.2598	37.3053	34.9842	42.652	39.6803	49.7742	41.5688	41.3745	41.6376	37.0906	45.1888
2016-08-23 16:12:06	38.3856	31.3066	39.9566	44.3538	37.3602	34.3039	37.8789	47.258	37.2983	34.9855	42.6559	39.6937	49.7783	41.573	41.3675	41.6324	37.0875	45.1901
2016-08-23 16:17:06	38.3895	31.3038	39.9552	44.359	37.3225	34.3053	37.8789	47.2552	37.2997	34.9816	42.6359	39.6842	49.777	41.5773	41.3717	41.6267	37.0971	45.1832
2016-08-23 16:22:06	38.383	31.3038	39.9525	44.3511	37.2686	34.3011	37.8728	47.2566	37.2937	34.9924	42.6437	39.692	49.7682	41.5659	41.3703	41.628	37.0893	45.1766
2016-08-23 16:27:06	38.2525	31.3108	39.9511	44.3429	37.2778	34.3068	37.8538	47.2524	37.2826	34.9763	42.6359	39.6881	49.7557	41.5617	41.349	41.628	37.0893	45.1495
2016-08-23 16:32:06	38.383	31.2634	39.9525	44.3551	37.301	34.3096	37.8685	47.2552	37.2784	34.9763	42.6385	39.692	49.7654	41.5584	41.3731	41.6267	37.0932	45.1146
2016-08-23 16:37:06	38.3506	31.3108	39.9497	44.3538	37.2765	34.3082	37.8699	47.2552	37.2724	34.9763	42.6385	39.6907	49.7557	41.5617	41.3662	41.6227	37.0796	45.0622
2016-08-23 16:42:06	38.379	31.3135	39.9566	44.3511	37.255	34.3082	37.8642	47.2552	37.2682	34.9776	42.632	39.692	49.757	41.5513	41.3634	41.6188	37.0893	45.0596
2016-08-23 16:47:06	38.3668	31.3135	39.9525	44.3415	37.2147	34.3025	37.8538	47.2566	37.2696	34.9668	42.6289	39.6855	49.6501	41.5442	41.3546	41.6065	37.0796	45.1268
2016-08-23 16:52:06	38.3764	31.3038	39.9552	44.3485	37.2362	34.3068	37.8538	47.2427	37.2696	34.9737	42.632	39.6842	49.7496	41.5513	41.356	41.6188	37.0958	45.1605
2016-08-23 16:57:06	38.3803	31.2778	39.9339	44.3485	37.1998	34.3039	37.8571	47.2626	37.2751	34.9694	42.632	39.6816	49.7311	41.5527	41.356	41.6254	37.101	45.1688
2016-08-23 17:02:06	38.379	31.2936	39.9437	44.3498	37.1726	34.3039	37.8467	47.2468	37.2696	34.9737	42.6346	39.6816	49.7228	41.5645	41.3504	41.6227	37.0997	45.174
2016-08-23 17:07:06	38.3817	31.2737	39.9409	44.3525	37.1362	34.2968	37.8467	47.2524	37.2765	34.9707	42.6289	39.6733	49.7112	41.5513	41.3477	41.6201	37.105	45.1792
2016-08-23 17:12:06	38.3655	31.2894	39.9497	44.3577	37.1296	34.2954	37.8424	47.251	37.2798	34.9668	42.632	39.6547	49.6941	41.5645	41.3477	41.6227	37.0971	45.174
2016-08-23 17:17:06	38.3694	31.2922	39.9497	44.3485	37.1901	34.2997	37.8382	47.2654	37.2812	34.9694	42.632	39.6881	49.6927	41.5702	41.3278	41.6188	37.0997	45.1727
2016-08-23 17:22:06	38.3733	31.2964	39.9525	44.3551	37.212	34.3039	37.841	47.2709	37.2724	34.9694	42.6333	39.6842	49.6955	41.5617	41.3518	41.6227	37.1037	45.1753
2016-08-23 17:27:06	38.372	31.2964	39.9511	44.359	37.2199	34.3025	37.841	47.2737	37.271	34.9668	42.6333	39.6855	49.6955	41.5645	41.3449	41.6227	37.1107	45.174
2016-08-23 17:32:06	38.372	31.2866	39.9525	44.3603	37.2239	34.3053	37.8424	47.2783	37.271	34.9668	42.6276	39.6894	49.707	41.5702	41.349	41.6214	37.112	45.1766
2016-08-23 17:37:06	38.372	31.2834	39.9539	44.3616	37.2252	34.3068	37.8453	47.2853	37.2724	34.9694	42.6289	39.6907	49.7186	41.5702	41.349	41.6254	37.1133	45.1779
2016-08-23 17:42:06	38.3655	31.282	39.9483	44.3616	37.212	34.3172	37.8439	47.2909	37.2784	34.9654	42.625	39.6868	49.7228	41.5716	41.349	41.628	37.1211	45.1753
2016-08-23 17:47:06	38.3681	31.2894	39.9483	44.359	37.227	34.3129	37.8396	47.2881	37.2812	34.9668	42.625	39.6963	49.714	41.5688	41.3292	41.628	37.1198	45.1766
2016-08-23 17:52:06	38.3655	31.3066	39.9594	44.3647	37.2335	34.3172	37.8424	47.308	37.2881	34.9654	42.6211	39.692	49.7269	41.5674	41.343	41.6306	37.1185	45.1753
2016-08-23 17:57:06	38.3681	31.3094	39.9552	44.3686	37.2335	34.3129	37.8382	47.3094	37.2895	34.9628	42.6263	39.6855	49.7256	41.5702	41.3463	41.6306	37.1211	45.1753
2016-08-23 18:02:06	38.3655	31.3094	39.9552	44.3686	37.2348	34.3143	37.8334	47.308	37.2923	34.9668	42.6289	39.6855	49.7256	41.5716	41.343	41.6324	37.1211	45.1714
2016-08-23 18:07:06	38.3668	31.3108	39.9552	44.3686	37.2362	34.3115	37.8334	47.3094	37.2965	34.9654	42.6276	39.6829	49.7214	41.573	41.3449	41.6337	37.1211	45.1753
2016-08-23 18:12:06	38.3641	31.308	39.9539	44.366	37.2335	34.3143	37.832	47.3136	37.2997	34.9615	42.6211	39.6842	49.7172	41.5716	41.3449	41.6337	37.1133	45.1618
2016-08-23 18:17:06	38.3641	31.3005	39.9539	44.3699	37.2348	34.3129	37.8278	47.321	37.3025	34.9563	42.6172	39.6881	49.7186	41.5716	41.3333	41.635	37.1268	45.1753
2016-08-23 18:22:06	38.3628	31.3038	39.9497	44.3699	37.2296	34.3157	37.8207	47.3224	37.3025	34.9615	42.6146	39.6907	49.7098	41.5702	41.3319	41.6306	37.1294	45.1727
2016-08-23 18:27:06	38.3615	31.3052	39.9511	44.3699	37.2335	34.3157	37.8159	47.3339	37.308	34.9602	42.6037	39.6894	49.714	41.5745	41.3278	41.6363	37.1294	45.174
2016-08-23 18:32:06	38.3628	31.3038	39.9539	44.3712	37.2362	34.3186	37.8192	47.3367	37.3108	34.9589	42.6076	39.695	49.7126	41.573	41.3347	41.639	37.1294	45.1753
2016-08-23 18:37:06	38.3576	31.2992	39.9552	44.359	37.2362	34.3172	37.8145	47.3353	37.3094	34.9589	42.6037	39.6937	49.7084	41.573	41.3319	41.639	37.1211	45.1779
2016-08-23 18:42:06	38.3545	31.2922	39.9525	44.366	37.2322	34.3186	37.8145	47.3395	37.2909	34.9589	42.5972	39.695	49.7056	41.5716	41.3319	41.6376	37.1308	45.1766
2016-08-23 18:47:06	38.3602	31.2964	39.9566	44.3699	37.2375	34.32	37.8102	47.3423	37.1783	34.9589	42.5985	39.7002	49.7126	41.5759	41.3333	41.6416	37.1334	45.1792
2016-08-23 18:52:06	38.3576	31.3038	39.9566	44.3686	37.2362	34.32	37.8088	47.3492	37.3196	34.9563	42.5959	39.7028	49.7084	41.5716	41.3305	41.6416	37.1321	45.1779
2016-08-23 18:57:06	38.3576	31.3094	39.958	44.3686	37.2362	34.3271	37.806	47.3566	37.3224	34.9563	42.5889	39.7002	49.714	41.5745	41.3305	41.6429	37.1321	45.1792
2016-08-23 19:02:06	38.3558	31.3108	39.9566	44.3712	37.2362	34.3242	37.806	47.3594	37.3252	34.955	42.5876	39.7028	49.7112	41.5745	41.3319	41.6468	37.1373	45.1805
2016-08-23 19:07:06	38.3545	31.3121	39.9566	44.3686	37.2335	34.3228	37.8074	47.3608	37.3252	34.9519	42.5824	39.6989	49.7112	41.5631	41.3319	41.6442	37.1386	45.1792
2016-08-23 19:12:06	38.3545	31.3135	39.9566	44.3673	37.2322	34.3271	37.8017	47.3636	37.328	34.948	42.5798	39.7054	49.7056	41.5631	41.3319	41.6455	37.1399	45.1753
2016-08-23 19:17:06	38.3506	31.3163	39.9566	44.3673	37.2309	34.3257	37.8017	47.3622	37.3294	34.9493	42.5785	39.708	49.7015	41.5584	41.3305	41.6468	37.1399	45.174
2016-08-23 19:22:06	38.3479	31.3121	39.9566	44.3629	37.2283	34.3285	37.7955	47.358	37.3266	34.9493	42.5728	39.7067	49.7029	41.5584	41.3176	41.6442	37.1386	45.1701
2016-08-23 19:27:06	38.3506	31.3135	39.9552	44.3629	37.2296	34.3285	37.7927	47.3552	37.328	34.948	42.5702	39.7002	49.7015	41.5584	41.3264	41.6442	37.1386	45.1657
2016-08-23 19:32:06	38.3492	31.3149	39.9552	44.3629	37.227	34.3271	37.7913	47.3552	37.3294	34.9454	42.5689	39.708	49.7001	41.5527	41.3278	41.6442	37.1373	45.1644
2016-08-23 19:37:06	38.3466	31.3135	39.9566	44.3616	37.227	34.32	37.7884	47.3525	37.2381	34.9454	42.5637	39.7002	49.6927	41.5527	41.3231	41.6442	37.1386	45.1578
2016-08-23 19:42:06	38.3466	31.3094	39.9511	44.3577	37.2239	34.3242	37.7828	47.3506	37.1301	34.9428	42.5676	39.7111	49.6899	41.5498	41.3218	41.6442	37.1386	45.1578
2016-08-23 19:47:06	38.3453	31.3108	39.9525	44.3603	37.2226	34.3242	37.7828	47.3492	37.2098	34.9415	42.5624	39.7093	49.6913	41.5498	41.319	41.6429	37.1321	45.1539
2016-08-23 19:52:06	38.3466	31.3108	39.9511	44.3603	37.2252	34.3242	37.7813	47.3506	37.1227	34.9402	42.565	39.7093	49.6927	41.5456	41.3231	41.639	37.1386	45.1565
2016-08-23 19:57:06	38.3427	31.3108	39.9525	44.3551	37.2199	34.32	37.7752	47.3437	37.3182	34.9358	42.5624	39.708	49.6899	41.5498	41.3218	41.6403	37.136	45.1526
2016-08-23 20:02:06	38.3414	31.2978	39.9367	44.3577	37.2186	34.3242	37.7766	47.3409	37.3252	34.9358	42.5598	39.7041	49.6899	41.5484	41.3204	41.6416	37.136	45.1526
2016-08-23 20:07:06	38.3427	31.3094	39.9464	44.3564	37.2226	34.3242	37.7723	47.3451	37.3196	34.9376	42.5598	39.708	49.6885	41.547	41.319	41.6416	37.136	45.1495
2016-08-23 20:12:06	38.3383	31.3094	39.9464	44.3564	37.2147	34.3214	37.7709	47.3423	37.3252	34.9254	42.5541	39.7067	49.6857	41.5427	41.312	41.6403	37.1347	45.143
2016-08-23 20:17:06	38.3414	31.308	39.9464	44.3538	37.2186	34.3228	37.7695	47.3367	37.3252	34.9319	42.5567	39.7067	49.6885	41.5413	41.3176	41.6403	37.1347	45.1443
2016-08-23 20:22:06	38.34	31.3094	39.9464	44.3525	37.2147	34.3242	37.7681	47.3381	37.3252	34.9319	42.5554	39.7041	49.6885	41.5394	41.3134	41.639	37.1347	45.143
2016-08-23 20:27:06	38.3383	31.308	39.9437	44.3525	37.2147	34.3214	37.7681	47.3367	37.3238	34.9293	42.5541	39.7067	49.6843	41.538	41.3162	41.6403	37.1321	45.1391
2016-08-23 20:32:06	38.337	31.308	39.9437	44.3525	37.2147	34.3228	37.7666	47.3353	37.3238	34.9293	42.5515	39.7067	49.6829	41.538	41.3162	41.639	37.1308	45.1391
2016-08-23 20:37:06	38.3344	31.3052	39.9423	44.3498	37.2147	34.3242	37.7638	47.3321	37.3238	34.9267	42.5528	39.7067	49.6816	41.538	41.3148	41.639	37.1321	45.1364
2016-08-23 20:42:06	38.3357	31.308	39.9423	44.3485	37.2134	34.3242	37.7624	47.3307	37.3224	34.9254	42.5502	39.708	49.6816	41.5352	41.3134	41.639	37.1321	45.1338
2016-08-23 20:47:06	38.3344	31.3066	39.9423	44.3455	37.212	34.3271	37.7595	47.3293	37.3238	34.9228	42.5476	39.708	49.6802	41.5352	41.3148	41.639	37.1321	45.1321
2016-08-23 20:52:06	38.3357	31.3094	39.945	44.3455	37.212	34.3285	37.7576	47.3293	37.3252	34.9228	42.5463	39.7111	49.6769	41.5337	41.3134	41.6416	37.1308	45.1295
2016-08-23 20:57:06	38.333	31.3094	39.9437	44.3472	37.212	34.3285	37.7562	47.3251	37.3238	34.9228	42.5463	39.7111	49.6802	41.5366	41.3148	41.6403	37.1334	45.1281
2016-08-23 21:02:06	38.3357	31.3094	39.9423	44.3472	37.2107	34.3318	37.7562	47.3251	37.3266	34.9228	42.5424	39.7124	49.6802	41.5323	41.3148	41.6403	37.1308	45.1255
2016-08-23 21:07:06	38.3317	31.3108	39.9423	44.3442	37.2134	34.3318	37.7562	47.3237	37.3294	34.9214	42.5424	39.7163	49.6769	41.5323	41.3162	41.6442	37.1334	45.1268
2016-08-23 21:12:06	38.3317	31.3108	39.9437	44.3442	37.2134	34.3318	37.752	47.3224	37.3308	34.9201	42.5394	39.7163	49.6728	41.5323	41.3148	41.6416	37.1321	45.1242
2016-08-23 21:17:06	38.3317	31.308	39.9409	44.3429	37.212	34.3318	37.7491	47.3224	37.3308	34.9184	42.5367	39.7163	49.6728	41.5309	41.3162	41.6442	37.1321	45.1229
2016-08-23 21:22:06	38.3317	31.3094	39.945	44.3442	37.212	34.3318	37.7169	47.3196	37.3335	34.9184	42.5367	39.7137	49.67	41.5281	41.3162	41.6429	37.1321	45.1229
2016-08-23 21:27:06	38.3278	31.3121	39.9423	44.3402	37.2077	34.3332	37.7434	47.3224	37.3354	34.9158	42.5341	39.7163	49.6728	41.5281	41.3134	41.6442	37.1321	45.119
2016-08-23 21:32:06	38.3304	31.3135	39.9395	44.3429	37.2107	34.3318	37.7449	47.3196	37.3354	34.9158	42.5354	39.7189	49.67	41.5266	41.3162	41.6442	37.1321	45.119
2016-08-23 21:37:06	38.3291	31.3121	39.945	44.3429	37.2077	34.3318	37.7406	47.3168	37.3354	34.9158	42.5328	39.7176	49.6686	41.5224	41.3134	41.6468	37.1308	45.1146
2016-08-23 21:42:06	38.3304	31.3108	39.9395	44.3402	37.2094	34.3332	37.7434	47.3136	37.3308	34.9184	42.5341	39.7176	49.6616	41.5266	41.3134	41.6455	37.1268	45.1133
2016-08-23 21:47:06	38.3304	31.3108	39.9381	44.3389	37.2077	34.3318	37.7387	47.3136	37.328	34.9158	42.5302	39.7202	49.6672	41.5205	41.3093	41.6442	37.1268	45.1015
2016-08-23 21:52:06	38.3278	31.3066	39.9423	44.3415	37.205	34.3318	37.7359	47.3108	37.3354	34.9093	42.5302	39.7176	49.6658	41.5224	41.3046	41.6442	37.1225	45.1041
2016-08-23 21:57:06	38.3278	31.3094	39.9395	44.3429	37.2077	34.3318	37.733	47.3108	37.3308	34.9119	42.5263	39.7137	49.6616	41.5224	41.3134	41.6442	37.1294	45.1015
2016-08-23 22:02:06	38.3195	31.3108	39.9409	44.3363	37.1932	34.3271	37.7359	47.3066	37.3321	34.9053	42.5263	39.7163	49.6616	41.5191	41.3093	41.639	37.1268	45.1015
2016-08-23 22:07:06	38.3238	31.3108	39.9381	44.3389	37.2063	34.3271	37.7316	47.3066	37.328	34.9119	42.525	39.7137	49.6584	41.5176	41.3079	41.6442	37.1268	45.0989
2016-08-23 22:12:06	38.3265	31.308	39.9381	44.3389	37.205	34.3271	37.7302	47.3052	37.328	34.9106	42.5263	39.7111	49.657	41.5191	41.3033	41.6403	37.1255	45.0989
2016-08-23 22:17:06	38.3238	31.3108	39.9381	44.3363	37.205	34.3271	37.7288	47.3024	37.328	34.9093	42.525	39.7124	49.6603	41.5134	41.3079	41.6429	37.1225	45.0932
2016-08-23 22:22:06	38.3265	31.308	39.9381	44.3363	37.2011	34.3285	37.7316	47.3024	37.3308	34.9093	42.522	39.7124	49.657	41.5148	41.3093	41.6403	37.1225	45.0945
2016-08-23 22:27:06	38.3238	31.308	39.9381	44.335	37.2011	34.3304	37.7288	47.301	37.3308	34.9053	42.522	39.715	49.657	41.5134	41.3093	41.6403	37.1255	45.0932
2016-08-23 22:32:06	38.3238	31.3094	39.9381	44.335	37.2011	34.3285	37.7288	47.2997	37.3308	34.9053	42.5194	39.7137	49.6556	41.5105	41.3093	41.639	37.1242	45.0906
2016-08-23 22:37:06	38.3225	31.3108	39.9381	44.3324	37.2011	34.3318	37.7259	47.2997	37.3294	34.9027	42.5194	39.7111	49.6542	41.5134	41.306	41.639	37.1211	45.0893
2016-08-23 22:42:06	38.3208	31.3108	39.9381	44.3311	37.1985	34.3228	37.7245	47.2936	37.3321	34.9053	42.5194	39.7137	49.6501	41.512	41.3093	41.639	37.1242	45.0893
2016-08-23 22:47:06	38.3225	31.3094	39.9353	44.3337	37.1998	34.3304	37.7259	47.2969	37.3321	34.9053	42.5167	39.715	49.6528	41.5105	41.3079	41.6403	37.1242	45.0893
2016-08-23 22:52:06	38.3168	31.308	39.9353	44.3311	37.1971	34.3228	37.7245	47.2983	37.3266	34.901	42.5046	39.7054	49.6417	41.5063	41.3093	41.6416	37.1242	45.0893
2016-08-23 22:57:06	38.3195	31.3094	39.9367	44.3267	37.1971	34.3242	37.7126	47.2969	37.3294	34.9053	42.518	39.7111	49.6515	41.5091	41.2778	41.639	37.1198	45.088
2016-08-23 23:02:06	38.3181	31.3038	39.9325	44.3284	37.1901	34.3228	37.7141	47.295	37.3252	34.9027	42.5115	39.7041	49.6431	41.5063	41.2935	41.6363	37.1242	45.0853
2016-08-23 23:07:06	38.3155	31.3038	39.9265	44.3228	37.1849	34.3068	37.7183	47.2853	37.3266	34.901	42.5167	39.7041	49.6431	41.5015	41.3019	41.635	37.1211	45.0853
2016-08-23 23:12:06	38.3168	31.3019	39.9311	44.3241	37.1901	34.3186	37.7198	47.2983	37.3238	34.901	42.518	39.7054	49.6417	41.5015	41.3019	41.635	37.1198	45.0814
2016-08-23 23:17:06	38.3168	31.3038	39.9353	44.3241	37.1932	34.32	37.7216	47.2895	37.321	34.9027	42.5141	39.7054	49.6431	41.5015	41.2977	41.635	37.1198	45.0797
2016-08-23 23:22:06	38.3155	31.3038	39.9325	44.3241	37.1919	34.32	37.7183	47.2909	37.321	34.8997	42.5141	39.7041	49.6459	41.5001	41.2991	41.6324	37.1198	45.0797
2016-08-23 23:27:06	38.3155	31.3038	39.9311	44.3241	37.1901	34.32	37.7216	47.2867	37.315	34.8984	42.5141	39.695	49.6431	41.4987	41.2977	41.6306	37.1172	45.077
2016-08-23 23:32:06	38.3129	31.3066	39.9325	44.3228	37.1862	34.32	37.7169	47.2867	37.3169	34.8957	42.5128	39.7002	49.6417	41.5001	41.3033	41.6306	37.1172	45.077
2016-08-23 23:37:06	38.3116	31.3019	39.9311	44.3228	37.1835	34.3242	37.7169	47.2853	37.315	34.8984	42.5141	39.7015	49.6399	41.4973	41.2977	41.6293	37.1172	45.077
2016-08-23 23:42:06	38.3129	31.3038	39.9325	44.3201	37.1888	34.3228	37.7183	47.2867	37.3136	34.8957	42.5076	39.6976	49.6385	41.4973	41.3019	41.6306	37.1159	45.077
2016-08-23 23:47:06	38.309	31.3019	39.9284	44.3136	37.1822	34.32	37.7141	47.2825	37.3169	34.8957	42.5102	39.7015	49.6399	41.4987	41.2935	41.6306	37.1133	45.0744
2016-08-23 23:52:06	38.309	31.3019	39.9284	44.3175	37.1796	34.3228	37.7141	47.2811	37.3136	34.8931	42.5089	39.7002	49.6385	41.5001	41.2977	41.6267	37.1159	45.0731
2016-08-23 23:57:06	38.3076	31.3038	39.9325	44.3149	37.1862	34.32	37.7112	47.2825	37.3122	34.8957	42.5102	39.6989	49.6417	41.4944	41.2607	41.628	37.1172	45.0692
2016-08-24 00:02:06	38.3116	31.3038	39.9325	44.3201	37.1875	34.32	37.7169	47.2811	37.315	34.8918	42.5076	39.7002	49.6385	41.4973	41.3005	41.6293	37.1159	45.0731
2016-08-24 00:07:06	38.3076	31.3019	39.9325	44.3136	37.1822	34.32	37.7155	47.2811	37.3108	34.8918	42.5046	39.6989	49.6399	41.4944	41.3005	41.628	37.1159	45.0705
2016-08-24 00:12:06	38.309	31.3019	39.9311	44.3136	37.1862	34.32	37.7155	47.2811	37.3108	34.8918	42.5076	39.6989	49.6399	41.4959	41.3005	41.628	37.1133	45.0705
2016-08-24 00:17:06	38.309	31.3052	39.9311	44.3123	37.1783	34.32	37.7155	47.2797	37.3094	34.8918	42.5046	39.7002	49.6357	41.4944	41.3019	41.628	37.1133	45.0666
2016-08-24 00:22:06	38.309	31.3019	39.9298	44.3136	37.1809	34.3214	37.7155	47.2797	37.3094	34.8944	42.5046	39.7002	49.6343	41.4888	41.3019	41.628	37.112	45.0666
2016-08-24 00:27:06	38.3076	31.3005	39.9284	44.3092	37.1822	34.3186	37.7126	47.2783	37.3094	34.8944	42.4941	39.6894	49.6357	41.493	41.2991	41.6267	37.112	45.0679
2016-08-24 00:32:06	38.3076	31.3019	39.9284	44.3136	37.1822	34.32	37.7112	47.2751	37.308	34.8944	42.4993	39.6989	49.6357	41.493	41.3033	41.6254	37.112	45.0622
2016-08-24 00:37:06	38.305	31.3019	39.9311	44.3123	37.1809	34.3214	37.7112	47.2737	37.308	34.8944	42.4993	39.7002	49.6357	41.493	41.2949	41.6267	37.1146	45.0653
2016-08-24 00:42:06	38.305	31.3005	39.9284	44.3123	37.1809	34.32	37.7126	47.2751	37.308	34.8944	42.4993	39.7002	49.6357	41.493	41.3005	41.6267	37.1146	45.0155
2016-08-24 00:47:06	38.3033	31.3019	39.9284	44.3123	37.1783	34.3186	37.7098	47.2737	37.3067	34.8918	42.4967	39.7002	49.6357	41.4902	41.2991	41.6267	37.112	44.9967
2016-08-24 00:52:06	38.3006	31.3019	39.9298	44.3123	37.177	34.32	37.7112	47.2723	37.308	34.8918	42.498	39.7002	49.6343	41.4902	41.2977	41.6267	37.112	45.0609
2016-08-24 00:57:06	38.3033	31.3019	39.9311	44.3092	37.1796	34.3214	37.7112	47.2723	37.3067	34.8918	42.4967	39.7002	49.6329	41.4902	41.3019	41.628	37.112	45.0609
2016-08-24 01:02:06	38.2993	31.3052	39.9298	44.3092	37.177	34.3214	37.7084	47.2695	37.3067	34.8918	42.4954	39.7002	49.6302	41.4859	41.3019	41.6267	37.1107	45.057
2016-08-24 01:07:06	38.2993	31.3038	39.9298	44.3079	37.177	34.32	37.7084	47.2723	37.3067	34.8892	42.4928	39.7002	49.6302	41.4888	41.3005	41.628	37.1107	45.057
2016-08-24 01:12:06	38.3006	31.3038	39.9298	44.3079	37.1783	34.3228	37.707	47.2709	37.3094	34.8892	42.4928	39.7028	49.6274	41.4888	41.2991	41.6267	37.1107	45.0557
2016-08-24 01:17:06	38.3019	31.3019	39.9311	44.3079	37.1783	34.3257	37.707	47.2682	37.3108	34.8905	42.4902	39.7028	49.6274	41.4888	41.3019	41.6267	37.112	45.0557
2016-08-24 01:22:06	38.298	31.3066	39.9311	44.3079	37.1757	34.3257	37.7041	47.2695	37.308	34.8853	42.4859	39.7041	49.6232	41.4845	41.3019	41.6254	37.112	45.0543
2016-08-24 01:27:06	38.3006	31.3052	39.9325	44.3053	37.1757	34.3271	37.7041	47.2682	37.3136	34.8918	42.4872	39.7041	49.626	41.4888	41.3019	41.6293	37.112	45.0517
2016-08-24 01:32:06	38.2993	31.3052	39.9325	44.3079	37.1783	34.3271	37.7027	47.2668	37.3122	34.8892	42.4859	39.7041	49.626	41.4902	41.3005	41.6293	37.112	45.0517
2016-08-24 01:37:06	38.3019	31.308	39.9325	44.3066	37.1783	34.3271	37.7027	47.2668	37.3169	34.8879	42.4846	39.7054	49.6246	41.4888	41.3019	41.6324	37.112	45.0504
2016-08-24 01:42:06	38.2993	31.308	39.9325	44.3066	37.1796	34.3257	37.7027	47.2682	37.3169	34.8892	42.4846	39.7054	49.6232	41.4873	41.3019	41.6324	37.112	45.0504
2016-08-24 01:47:06	38.2993	31.308	39.9325	44.3079	37.177	34.3257	37.7027	47.2626	37.3169	34.8866	42.482	39.7067	49.6246	41.4873	41.3005	41.6324	37.112	45.0504
2016-08-24 01:52:06	38.2993	31.3094	39.9325	44.3066	37.1796	34.3271	37.7027	47.2612	37.3182	34.8879	42.482	39.7067	49.6246	41.4826	41.2991	41.6324	37.112	45.0465
2016-08-24 01:57:06	38.3006	31.3094	39.9311	44.3053	37.1796	34.3257	37.698	47.2654	37.321	34.8866	42.4833	39.7067	49.6214	41.4826	41.2991	41.6324	37.1107	45.0465
2016-08-24 02:02:06	38.2993	31.308	39.9325	44.3079	37.177	34.3257	37.698	47.2626	37.3169	34.8866	42.4806	39.708	49.6186	41.4845	41.2991	41.6337	37.1107	45.0465
2016-08-24 02:07:06	38.2993	31.3108	39.9325	44.3079	37.1757	34.3257	37.6951	47.2612	37.3182	34.8853	42.4728	39.7067	49.62	41.4798	41.2977	41.6306	37.1107	45.0447
2016-08-24 02:12:06	38.2993	31.308	39.9325	44.3053	37.177	34.3257	37.6951	47.2598	37.3169	34.8853	42.4767	39.7054	49.6186	41.4826	41.2977	41.6324	37.1133	45.0447
2016-08-24 02:17:06	38.2993	31.3094	39.9325	44.304	37.1757	34.3257	37.6923	47.2598	37.3196	34.8822	42.4698	39.7054	49.6214	41.4812	41.3005	41.6324	37.1107	45.0421
2016-08-24 02:22:06	38.3006	31.3108	39.9311	44.3053	37.1783	34.3242	37.6951	47.2566	37.3182	34.8822	42.4711	39.7054	49.62	41.4798	41.2977	41.6324	37.1107	45.0421
2016-08-24 02:27:06	38.3006	31.3108	39.9325	44.3053	37.1757	34.3214	37.6909	47.2552	37.3196	34.8822	42.4685	39.7054	49.6186	41.4783	41.2977	41.6324	37.1107	45.0382
2016-08-24 02:32:06	38.2844	31.3094	39.9311	44.3053	37.1743	34.3242	37.6909	47.2566	37.3169	34.8822	42.4711	39.7054	49.6158	41.4783	41.2949	41.6293	37.1107	45.0395
2016-08-24 02:37:06	38.2214	31.3094	39.9325	44.304	37.1757	34.3242	37.6909	47.258	37.3169	34.8796	42.4685	39.708	49.6144	41.4769	41.2949	41.6293	37.1093	45.0382
2016-08-24 02:42:06	38.2901	31.3108	39.9325	44.3027	37.1634	34.3242	37.6837	47.2552	37.308	34.8783	42.4685	39.7028	49.6102	41.4783	41.282	41.6293	37.1093	45.0369
2016-08-24 02:47:06	38.2954	31.3094	39.9311	44.304	37.1743	34.3214	37.688	47.2524	37.315	34.8796	42.4672	39.7054	49.6102	41.4755	41.2908	41.6293	37.1093	45.0369
2016-08-24 02:52:06	38.1727	31.308	39.9251	44.3027	37.1743	34.3214	37.688	47.2538	37.3108	34.8783	42.4672	39.7041	49.6144	41.4727	41.2108	41.6293	37.1067	45.0343
2016-08-24 02:57:06	38.2954	31.3052	39.9311	44.3014	37.1686	34.3172	37.6837	47.2441	37.3122	34.8796	42.4711	39.7028	49.6116	41.4755	41.2436	41.628	37.1037	45.0329
2016-08-24 03:02:06	38.1986	31.3121	39.9325	44.304	37.1726	34.3082	37.6837	47.2441	37.308	34.8796	42.4672	39.7015	49.6116	41.4698	41.2908	41.6293	37.1067	45.0329
2016-08-24 03:07:06	38.263	31.3066	39.9284	44.2394	37.1713	34.3172	37.6837	47.2441	37.308	34.8718	42.4646	39.7028	49.6102	41.4712	41.2922	41.6254	37.105	45.0329
2016-08-24 03:12:06	38.2941	31.3052	39.9284	44.3001	37.1686	34.32	37.6852	47.251	37.2983	34.8744	42.4659	39.7015	49.6089	41.4712	41.2894	41.6267	37.1037	45.029
2016-08-24 03:17:06	38.2954	31.3052	39.9284	44.276	37.1686	34.3157	37.6837	47.2468	37.3039	34.8731	42.4659	39.6989	49.6075	41.4712	41.2894	41.6254	37.1024	45.0316
2016-08-24 03:22:06	38.2941	31.3066	39.9284	44.2988	37.1686	34.3172	37.6866	47.2468	37.3067	34.8731	42.4633	39.6989	49.6061	41.4623	41.2834	41.6241	37.1024	45.0316
2016-08-24 03:27:06	38.2914	31.3066	39.9298	44.2839	37.1673	34.3129	37.6837	47.2468	37.3025	34.8757	42.4633	39.6937	49.6061	41.4712	41.2875	41.6241	37.1037	45.029
2016-08-24 03:32:06	38.2927	31.3066	39.9284	44.1189	37.1673	34.3157	37.6837	47.2468	37.3039	34.8757	42.4633	39.6963	49.6089	41.467	41.2875	41.6241	37.1024	45.0273
2016-08-24 03:37:06	38.2914	31.3066	39.9284	44.2503	37.1647	34.3172	37.6804	47.2441	37.3025	34.8744	42.4633	39.6963	49.6075	41.467	41.2894	41.6241	37.0997	45.0273
2016-08-24 03:42:06	38.2914	31.3052	39.9251	44.2948	37.1647	34.3172	37.6837	47.2454	37.3025	34.8744	42.4619	39.695	49.6047	41.4656	41.2894	41.6214	37.1024	45.0273
2016-08-24 03:47:06	38.2914	31.3038	39.9284	44.2935	37.1634	34.3157	37.6837	47.2454	37.3039	34.8757	42.4606	39.7002	49.6061	41.467	41.2875	41.6254	37.0997	45.0207
2016-08-24 03:52:06	38.2901	31.3038	39.9265	44.2865	37.1647	34.3157	37.6804	47.2441	37.3053	34.8744	42.4606	39.6976	49.6061	41.467	41.2875	41.6241	37.1024	45.022
2016-08-24 03:57:06	38.2901	31.3052	39.9284	44.2935	37.1647	34.3157	37.679	47.2427	37.3053	34.8757	42.458	39.6963	49.6047	41.4623	41.2861	41.6241	37.0984	45.0207
2016-08-24 04:02:06	38.2875	31.3052	39.9265	44.2935	37.1607	34.3129	37.6804	47.2427	37.3053	34.8718	42.4606	39.695	49.6028	41.4637	41.2894	41.6227	37.0997	45.0233
2016-08-24 04:07:06	38.2831	31.3052	39.9265	44.2918	37.1634	34.3157	37.679	47.2441	37.3053	34.8718	42.4606	39.6989	49.6061	41.4684	41.2875	41.6214	37.101	45.0207
2016-08-24 04:12:06	38.2875	31.3038	39.9251	44.2935	37.1607	34.3157	37.6776	47.238	37.3053	34.8718	42.458	39.6963	49.6028	41.4608	41.2894	41.6214	37.101	45.022
2016-08-24 04:17:06	38.2875	31.3038	39.9237	44.2905	37.1594	34.3129	37.6804	47.2339	37.3039	34.8718	42.4554	39.6963	49.6014	41.4656	41.2861	41.6214	37.101	45.022
2016-08-24 04:22:06	38.2901	31.3066	39.9284	44.2935	37.1607	34.3129	37.679	47.2413	37.3039	34.8718	42.4554	39.695	49.6047	41.4623	41.2861	41.6214	37.0984	45.0194
2016-08-24 04:27:06	38.2875	31.3052	39.9251	44.2905	37.1621	34.3129	37.679	47.2413	37.3053	34.8705	42.4554	39.6976	49.6001	41.4623	41.2861	41.6214	37.101	45.0181
2016-08-24 04:32:06	38.2862	31.3038	39.9237	44.2891	37.1594	34.3129	37.679	47.2366	37.3011	34.8692	42.4524	39.695	49.6014	41.4594	41.2861	41.6201	37.0984	45.0155
2016-08-24 04:37:06	38.2862	31.3052	39.9265	44.2891	37.1581	34.3157	37.6762	47.2339	37.3039	34.8692	42.4524	39.695	49.6014	41.4608	41.2861	41.6214	37.0984	45.0181
2016-08-24 04:42:06	38.2862	31.3066	39.9237	44.2891	37.1581	34.3157	37.6762	47.2353	37.3011	34.8705	42.4498	39.6963	49.5959	41.458	41.2834	41.6214	37.0971	45.0155
2016-08-24 04:47:06	38.2862	31.3066	39.9237	44.2865	37.1581	34.3157	37.6747	47.2339	37.3025	34.8692	42.4498	39.6963	49.6001	41.458	41.2861	41.6188	37.0984	45.0155
2016-08-24 04:52:06	38.2831	31.3052	39.9251	44.2891	37.1607	34.3157	37.6733	47.2339	37.3053	34.8692	42.4472	39.6963	49.5973	41.4608	41.2861	41.6214	37.0984	45.0142
2016-08-24 04:57:06	38.2862	31.3066	39.9237	44.2865	37.1581	34.3157	37.6747	47.2366	37.3039	34.8692	42.4485	39.6976	49.5945	41.4566	41.2861	41.6201	37.0984	45.0115
2016-08-24 05:02:06	38.2862	31.308	39.9251	44.2865	37.1607	34.3186	37.6733	47.2366	37.3025	34.8692	42.4485	39.6976	49.5931	41.4566	41.2848	41.6214	37.0997	45.0129
2016-08-24 05:07:06	38.2831	31.3094	39.9265	44.2865	37.1581	34.3186	37.6747	47.2366	37.3025	34.8692	42.4459	39.6989	49.5945	41.4594	41.2834	41.6214	37.0997	45.0098
2016-08-24 05:12:06	38.2831	31.3052	39.9251	44.2852	37.1581	34.3186	37.6719	47.2325	37.308	34.8679	42.4459	39.6976	49.5931	41.4537	41.2848	41.6214	37.0971	45.0098
2016-08-24 05:17:06	38.2831	31.3066	39.9265	44.2865	37.1581	34.3157	37.6691	47.2325	37.3053	34.8661	42.4459	39.6976	49.5903	41.4566	41.2848	41.6214	37.0971	45.0085
2016-08-24 05:22:06	38.2831	31.3052	39.9265	44.2865	37.1581	34.3157	37.6691	47.2311	37.3067	34.8661	42.4433	39.6963	49.5917	41.4552	41.2848	41.6227	37.0984	45.0085
2016-08-24 05:27:06	38.2831	31.3052	39.9251	44.2852	37.1594	34.3186	37.6676	47.2311	37.308	34.8648	42.4419	39.6989	49.5945	41.458	41.282	41.6241	37.0971	45.0059
2016-08-24 05:32:06	38.2831	31.308	39.9237	44.2852	37.1568	34.3186	37.6662	47.2339	37.3067	34.8648	42.4419	39.6976	49.5876	41.4537	41.282	41.6227	37.0971	45.0046
2016-08-24 05:37:06	38.2831	31.3066	39.9196	44.2852	37.155	34.3157	37.6662	47.2269	37.3067	34.8648	42.4406	39.6976	49.5876	41.4537	41.282	41.6241	37.0971	45.0033
2016-08-24 05:42:06	38.2818	31.3066	39.9038	44.2852	37.1485	34.3157	37.6662	47.2269	37.3067	34.8731	42.4363	39.6976	49.5801	41.4466	41.282	41.6227	37.0958	45.0006
2016-08-24 05:47:06	38.2818	31.3038	39.8927	44.2826	37.1445	34.3157	37.6648	47.2139	37.3053	34.8648	42.4337	39.6976	49.5704	41.4447	41.282	41.6201	37.0958	44.9941
2016-08-24 05:52:06	38.2792	31.3019	39.888	44.2813	37.1445	34.3157	37.6601	47.2084	37.308	34.8622	42.4246	39.6963	49.5658	41.4391	41.282	41.6175	37.0958	44.9766
2016-08-24 05:57:06	38.2739	31.2978	39.8839	44.276	37.1406	34.3143	37.6572	47.2042	37.3053	34.8583	42.4232	39.6937	49.569	41.4348	41.2806	41.6078	37.0849	44.9657
2016-08-24 06:02:06	38.2752	31.2964	39.8839	44.276	37.1406	34.3115	37.6544	47.201	37.3011	34.8583	42.4176	39.692	49.5644	41.4362	41.2806	41.6118	37.0836	44.9591
2016-08-24 06:07:06	38.2752	31.2936	39.888	44.276	37.1406	34.3115	37.653	47.2084	37.2997	34.8583	42.4176	39.692	49.563	41.4391	41.275	41.6118	37.081	44.9548
2016-08-24 06:12:06	38.2739	31.295	39.8913	44.2743	37.1393	34.3115	37.6501	47.2056	37.2951	34.8596	42.4189	39.692	49.563	41.4334	41.2764	41.6105	37.0836	44.9535
2016-08-24 06:17:06	38.2713	31.295	39.8839	44.2717	37.1362	34.3082	37.6501	47.201	37.2965	34.8596	42.3841	39.7189	49.5616	41.432	41.2764	41.6105	37.0823	44.9548
2016-08-24 06:22:06	38.2713	31.2908	39.8811	44.2743	37.1362	34.3053	37.6544	47.1899	37.2965	34.8583	42.3815	39.7163	49.569	41.4277	41.275	41.6078	37.081	44.9548
2016-08-24 06:27:06	38.2713	31.2936	39.8797	44.2743	37.1336	34.3053	37.6487	47.194	37.2965	34.8557	42.3802	39.715	49.5616	41.4291	41.2723	41.6078	37.0796	44.9578
2016-08-24 06:32:06	38.2669	31.2936	39.8741	44.276	37.1323	34.3025	37.6459	47.2028	37.2881	34.8544	42.3763	39.7137	49.5588	41.423	41.2709	41.6026	37.0757	44.9535
2016-08-24 06:37:06	38.2643	31.2866	39.8681	44.2717	37.1283	34.2983	37.644	47.201	37.2895	34.8504	42.3724	39.7163	49.5505	41.4277	41.269	41.5929	37.0718	44.9522
2016-08-24 06:42:06	38.259	31.2834	39.8611	44.2743	37.127	34.2907	37.634	47.194	37.2853	34.8435	42.3698	39.7111	49.5445	41.4201	41.2709	41.5916	37.0731	44.9548
2016-08-24 06:47:06	38.259	31.2806	39.8523	44.2677	37.1257	34.2907	37.6312	47.1899	37.2812	34.8422	42.3698	39.7111	49.5375	41.4159	41.2663	41.5877	37.07	44.9548
2016-08-24 06:52:06	38.2511	31.2737	39.851	44.2612	37.123	34.2879	37.6312	47.1843	37.271	34.8422	42.3685	39.708	49.5348	41.4102	41.2663	41.589	37.0744	44.9522
2016-08-24 06:57:06	38.2525	31.2681	39.8412	44.2503	37.0717	34.285	37.6236	47.1783	37.264	34.8396	42.3724	39.7067	49.5218	41.413	41.2607	41.5824	37.0718	44.9522
2016-08-24 07:02:06	38.2511	31.2634	39.844	44.2464	37.0893	34.2808	37.6283	47.1713	37.2598	34.8356	42.3698	39.7054	49.5218	41.3941	41.2593	41.5767	37.0744	44.9508
2016-08-24 07:07:06	38.2494	31.2634	39.8468	44.2503	37.1108	34.2794	37.6269	47.1741	37.2566	34.833	42.3654	39.7002	49.519	41.3865	41.2579	41.5741	37.0687	44.9535
2016-08-24 07:12:06	38.2454	31.2621	39.8412	44.2464	36.9977	34.278	37.6269	47.1713	37.2455	34.833	42.3685	39.7015	49.5204	41.3794	41.2491	41.5701	37.0674	44.9578
2016-08-24 07:17:06	38.2441	31.2593	39.8412	44.2394	37.1147	34.2765	37.625	47.1685	37.2367	34.83	42.3654	39.6963	49.5162	41.3837	41.2408	41.5701	37.0622	44.9618
2016-08-24 07:22:06	38.2454	31.2523	39.8412	44.2424	37.116	34.2704	37.6236	47.1658	37.2325	34.8343	42.3698	39.695	49.5135	41.3837	41.2353	41.5592	37.0609	44.9683
2016-08-24 07:27:06	38.2454	31.2495	39.837	44.2381	37.1121	34.269	37.6222	47.1597	37.2311	34.8313	42.3685	39.6894	49.5135	41.3822	41.2306	41.5566	37.0622	44.9696
2016-08-24 07:32:06	38.2428	31.2463	39.831	44.2354	37.0796	34.2704	37.6207	47.1611	37.2242	34.833	42.3737	39.6855	49.5176	41.3837	41.2306	41.5552	37.0596	44.9709
2016-08-24 07:37:06	38.2415	31.2407	39.831	44.2354	37.1121	34.2633	37.6193	47.1556	37.2154	34.8343	42.3828	39.6777	49.5204	41.3851	41.2279	41.5539	37.0609	44.9766
2016-08-24 07:42:06	38.2376	31.2379	39.831	44.2328	37.0893	34.2619	37.6165	47.1584	37.2126	34.83	42.3872	39.6746	49.5162	41.3851	41.2223	41.5487	37.0569	44.9845
2016-08-24 07:47:06	38.2349	31.231	39.8324	44.2341	37.1081	34.2562	37.6151	47.1625	37.2098	34.8313	42.3911	39.6681	49.5162	41.3822	41.2209	41.5377	37.0499	44.9805
2016-08-24 07:52:06	38.2376	31.2324	39.8357	44.2289	37.1081	34.2591	37.6151	47.1556	37.2056	34.8356	42.3898	39.6629	49.5135	41.3865	41.2209	41.5377	37.0486	44.9805
2016-08-24 07:57:06	38.2415	31.2277	39.831	44.2276	37.1068	34.2487	37.6222	47.1584	37.2042	34.8356	42.3911	39.6547	49.519	41.3865	41.2223	41.539	37.0473	44.9871
2016-08-24 08:02:06	38.2389	31.2277	39.8357	44.2289	37.1108	34.2515	37.6269	47.1658	37.1968	34.8383	42.3911	39.6495	49.5162	41.3927	41.2182	41.5364	37.0434	44.991
2016-08-24 08:07:06	38.2402	31.225	39.8338	44.2289	37.034	34.2487	37.6283	47.1658	37.1857	34.8383	42.3885	39.6468	49.5218	41.3941	41.2209	41.5364	37.0351	44.991
2016-08-24 08:12:06	38.2428	31.2208	39.8384	44.225	37.1081	34.2487	37.6283	47.1658	37.1838	34.8383	42.3911	39.6386	49.5204	41.3969	41.2209	41.4689	37.0338	44.9858
2016-08-24 08:17:06	38.2481	31.2222	39.844	44.2219	37.1134	34.2487	37.6425	47.1639	37.1797	34.8409	42.3828	39.6282	49.5246	41.4026	41.2195	41.5338	37.0272	44.9897
2016-08-24 08:22:06	38.2494	31.2166	39.8398	44.2263	37.1108	34.2444	37.6425	47.1625	37.1713	34.8409	42.3872	39.6269	49.5362	41.4054	41.2094	41.5377	37.0194	44.9871
2016-08-24 08:27:06	38.2494	31.2194	39.8468	44.2236	37.1147	34.2458	37.6397	47.1727	37.1699	34.8396	42.3858	39.6243	49.5403	41.4088	41.214	41.5311	37.0207	44.991
2016-08-24 08:32:06	38.2441	31.2208	39.8482	44.2328	37.1134	34.2388	37.6397	47.1755	37.1672	34.8409	42.3885	39.6186	49.5505	41.4187	41.2154	41.5351	37.0246	45.0006
2016-08-24 08:37:06	38.2468	31.2092	39.8482	44.2381	37.1134	34.2416	37.6411	47.1727	37.1597	34.8448	42.3872	39.6013	49.5445	41.4144	41.2195	41.5241	36.9399	45.0033
2016-08-24 08:42:06	38.2454	31.2124	39.8523	44.2367	37.1121	34.2388	37.6501	47.1824	37.1584	34.8396	42.3989	39.5332	49.5491	41.4144	41.2182	41.539	37.0098	45.0098
2016-08-24 08:47:06	38.2454	31.2166	39.857	44.2354	37.1068	34.2312	37.653	47.1871	37.1528	34.8474	42.3885	39.6013	49.5547	41.413	41.2209	41.5377	36.991	45.0115
2016-08-24 08:52:06	38.2481	31.2064	39.8556	44.2411	37.1121	34.2213	37.6601	47.1843	37.1542	34.8461	42.3763	39.6056	49.5575	41.4173	41.2265	41.5447	37.015	45.022
2016-08-24 08:57:06	38.2454	31.2166	39.8611	44.2315	37.1095	34.2185	37.6662	47.1871	37.1584	34.8487	42.3698	39.6	49.5588	41.4201	41.2293	41.543	37.0084	45.0233
2016-08-24 09:02:06	38.2415	31.2078	39.8584	44.2367	37.1011	34.217	37.6662	47.1968	37.15	34.8487	42.3641	39.6056	49.5533	41.432	41.2237	41.5338	37.0071	45.0246
2016-08-24 09:07:06	38.2415	31.205	39.8598	44.2437	37.1068	34.2095	37.6662	47.1968	37.1468	34.8448	42.3589	39.5987	49.5561	41.4305	41.2154	41.5338	37.0006	45.0207
2016-08-24 09:12:06	38.2468	31.1925	39.8468	44.2437	37.1108	34.2081	37.6691	47.1954	37.1426	34.8487	42.3628	39.5345	49.5616	41.4348	41.2168	41.5364	36.991	45.0233
2016-08-24 09:17:06	38.2468	31.1995	39.8625	44.2477	37.1042	34.2109	37.6629	47.1996	37.1426	34.8461	42.3685	39.5909	49.5676	41.4334	41.2195	41.5351	36.9962	45.0369
2016-08-24 09:22:06	38.2494	31.2036	39.8667	44.2411	37.116	34.2123	37.6705	47.1982	37.144	34.8531	42.3615	39.5865	49.563	41.423	41.2195	41.5403	36.9988	45.0447
2016-08-24 09:27:06	38.2494	31.1939	39.8625	44.2381	37.1108	34.2151	37.6629	47.2056	37.1398	34.8487	42.3602	39.5839	49.5676	41.3794	41.2094	41.543	37.0045	45.053
2016-08-24 09:32:06	38.2551	31.2008	39.8625	44.2381	37.116	34.2151	37.6676	47.2153	37.1315	34.857	42.3537	39.5826	49.5588	41.4291	41.2182	41.5474	37.0124	45.0609
2016-08-24 09:37:06	38.2525	31.1981	39.8653	44.2424	37.1095	34.2123	37.6866	47.2214	37.1301	34.8622	42.3524	39.58	49.5547	41.4419	41.2195	41.546	37.0111	45.0622
2016-08-24 09:42:06	38.2643	31.1981	39.8695	44.2651	37.1147	34.2151	37.6852	47.2255	37.1282	34.8622	42.355	39.5774	49.5676	41.448	41.2279	41.5605	37.0045	45.0653
2016-08-24 09:47:06	38.2643	31.1981	39.8653	44.3053	37.1147	34.2123	37.6923	47.2325	37.1241	34.8635	42.3641	39.5813	49.5676	41.4523	41.2325	41.5605	37.0084	45.0718
2016-08-24 09:52:06	38.2687	31.1995	39.8727	44.2988	37.123	34.2123	37.688	47.2366	37.1282	34.8661	42.3602	39.5826	49.5704	41.4523	41.2293	41.5649	37.0098	45.0731
2016-08-24 09:57:06	38.2752	31.1967	39.8769	44.2961	37.127	34.2123	37.6965	47.2441	37.1301	34.8679	42.355	39.5735	49.5774	41.4623	41.2265	41.5662	37.0071	45.0744
2016-08-24 10:02:06	38.2739	31.1953	39.8783	44.3001	37.1323	34.2123	37.6994	47.2538	37.1315	34.8731	42.3641	39.5041	49.5774	41.4623	41.2325	41.5688	37.0098	45.0814
2016-08-24 10:07:06	38.2792	31.1953	39.8695	44.3027	37.127	34.1981	37.707	47.264	37.1384	34.8718	42.3641	39.5362	49.5903	41.4637	41.2325	41.5728	37.0084	45.0853
2016-08-24 10:12:06	38.2765	31.1939	39.8783	44.3001	37.1309	34.2081	37.698	47.2751	37.1301	34.8718	42.3671	39.5883	49.5959	41.4712	41.2251	41.578	37.0111	45.1002
2016-08-24 10:17:06	38.2765	31.2008	39.8797	44.2961	37.1283	34.2081	37.7098	47.2867	37.1268	34.8783	42.3641	39.5896	49.5945	41.4684	41.2306	41.5811	37.0111	45.1041
2016-08-24 10:22:06	38.2805	31.1967	39.8727	44.2974	37.127	34.1996	37.7141	47.2895	37.1171	34.8783	42.3615	39.5787	49.6028	41.4727	41.2325	41.5824	37.0124	45.1094
2016-08-24 10:27:06	38.2643	31.1967	39.8839	44.2988	37.1121	34.2052	37.7141	47.2936	37.1157	34.8744	42.3628	39.58	49.6014	41.4712	41.2353	41.5864	37.0124	45.1133
2016-08-24 10:32:06	38.2415	31.1995	39.8866	44.2852	37.1296	34.2066	37.7169	47.2969	37.1199	34.8744	42.3641	39.5813	49.6089	41.4741	41.2353	41.5877	37.0058	45.1094
2016-08-24 10:37:06	38.2818	31.1879	39.8556	44.2787	37.1283	34.2095	37.7183	47.2881	37.1199	34.8744	42.3711	39.5748	49.6102	41.4755	41.2325	41.5942	37.0058	45.1107
2016-08-24 10:42:06	38.2844	31.1865	39.8894	44.2774	37.1336	34.2024	37.7288	47.2909	37.1241	34.8744	42.3737	39.564	49.6102	41.4755	41.2367	41.5864	37.0098	45.112
2016-08-24 10:47:06	38.2779	31.1865	39.888	44.2664	37.1362	34.2038	37.7231	47.2983	37.1143	34.8705	42.3737	39.5826	49.6102	41.4727	41.2367	41.589	36.8591	45.1094
2016-08-24 10:52:06	38.2494	31.1892	39.8927	44.2691	37.1393	34.2052	37.7316	47.2969	37.1199	34.877	42.375	39.5787	49.6047	41.4798	41.238	41.589	37.0071	45.1107
2016-08-24 10:57:06	38.2792	31.1865	39.8894	44.2638	37.1349	34.201	37.7216	47.2969	37.1213	34.8796	42.3763	39.5748	49.6047	41.4741	41.2325	41.5916	37.0058	45.1146
2016-08-24 11:02:06	38.2875	31.1837	39.8894	44.2638	37.1349	34.2095	37.7316	47.301	37.1227	34.8744	42.3776	39.5761	49.6089	41.4769	41.2367	41.5877	37.0032	45.1203
2016-08-24 11:07:06	38.2779	31.1767	39.888	44.2638	37.1323	34.2024	37.7344	47.2909	37.1241	34.8783	42.3789	39.5826	49.6028	41.4798	41.2422	41.5877	37.0045	45.1242
2016-08-24 11:12:06	38.2875	31.1879	39.8941	44.2516	37.1393	34.2095	37.7387	47.3052	37.1213	34.8757	42.3828	39.5865	49.5987	41.4755	41.2408	41.5824	37.0084	45.1229
2016-08-24 11:17:06	38.2862	31.1879	39.8941	44.2529	37.1362	34.2095	37.6852	47.3038	37.1143	34.8757	42.3815	39.5865	49.6061	41.4812	41.2394	41.589	37.0098	45.1321
2016-08-24 11:22:06	38.2779	31.1753	39.8853	44.2529	37.1472	34.2123	37.7406	47.2936	37.1143	34.8822	42.3872	39.5709	49.6089	41.4859	41.2367	41.5903	37.0137	45.1338
2016-08-24 11:27:06	38.2941	31.1939	39.8968	44.249	37.1445	34.2137	37.7406	47.308	37.1097	34.8731	42.3885	39.58	49.613	41.4859	41.2325	41.5903	37.0111	45.1351
2016-08-24 11:32:06	38.2888	31.1851	39.8982	44.249	37.1498	34.2109	37.752	47.3066	37.1171	34.8783	42.3898	39.5787	49.6158	41.493	41.245	41.5973	37.0163	45.1351
2016-08-24 11:37:06	38.2914	31.1753	39.901	44.2437	37.1524	34.2052	37.7505	47.3024	37.1171	34.8757	42.3885	39.5774	49.6172	41.4888	41.2394	41.5956	37.0194	45.1404
2016-08-24 11:42:06	38.2954	31.1795	39.8941	44.245	37.1472	34.2052	37.7562	47.295	37.1254	34.8705	42.3872	39.5666	49.6001	41.4845	41.2464	41.5956	36.9962	45.1255
2016-08-24 11:47:06	38.2914	31.1753	39.8954	44.2394	37.1472	34.2095	37.7491	47.3038	37.1213	34.8744	42.3937	39.58	49.6214	41.4888	41.2408	41.5986	37.0124	45.1417
2016-08-24 11:52:06	38.2875	31.1837	39.901	44.2394	37.1445	34.2123	37.7562	47.3122	37.1213	34.8744	42.3989	39.58	49.6246	41.4873	41.2436	41.5942	37.0098	45.1377
2016-08-24 11:57:06	38.2993	31.1508	39.8866	44.2381	37.1581	34.2081	37.752	47.3052	37.1227	34.8744	42.3976	39.5761	49.62	41.4916	41.2408	41.5929	37.0124	45.1456
2016-08-24 12:02:06	38.2844	31.1795	39.8996	44.2437	37.1537	34.2137	37.7562	47.3108	37.1171	34.8783	42.3858	39.4425	49.6232	41.4902	41.2394	41.5956	37.0124	45.1417
2016-08-24 12:07:06	38.2875	31.1739	39.8982	44.2424	37.155	34.2095	37.7576	47.3122	37.1143	34.8661	42.3976	39.5761	49.6172	41.4902	41.238	41.5916	37.0111	45.1456
2016-08-24 12:12:06	38.2844	31.1679	39.8681	44.2354	37.1498	34.2081	37.7548	47.3251	37.1213	34.8661	42.3924	39.5709	49.6089	41.4902	41.2422	41.589	37.0071	45.1456
2016-08-24 12:17:06	38.1324	31.1679	39.8968	44.2328	37.1568	34.2038	37.7548	47.3168	37.1185	34.8679	42.3963	39.58	49.6116	41.4798	41.2394	41.5903	36.9923	45.1404
2016-08-24 12:22:06	38.2831	31.1624	39.8913	44.2354	37.1581	34.2066	37.7562	47.3182	37.1171	34.8718	42.3989	39.5761	49.613	41.4888	41.2436	41.5864	37.0045	45.1443
2016-08-24 12:27:06	38.2187	31.1739	39.901	44.2263	37.1485	34.2052	37.7624	47.321	37.1171	34.8622	42.3963	39.5813	49.6089	41.4798	41.2422	41.5837	37.0006	45.1351
2016-08-24 12:32:06	38.2844	31.1665	39.8968	44.2328	37.1621	34.1934	37.7595	47.3108	37.1083	34.8692	42.3937	39.5761	49.6075	41.4888	41.2394	41.5877	37.0019	45.143
2016-08-24 12:37:06	38.2494	31.1665	39.8968	44.218	37.155	34.2066	37.7624	47.3196	37.1171	34.8622	42.3976	39.5709	49.6014	41.4845	41.2436	41.5824	36.9844	45.1404
2016-08-24 12:42:06	38.2765	31.1521	39.8839	44.2206	37.1568	34.1793	37.7624	47.3066	37.1143	34.8544	42.3963	39.5787	49.6102	41.4888	41.2394	41.5636	36.9669	45.1338
2016-08-24 12:47:06	38.2739	31.1679	39.901	44.2206	37.1607	34.2052	37.7638	47.3182	37.1129	34.8583	42.3976	39.58	49.6075	41.4859	41.2408	41.578	36.987	45.1377
2016-08-24 12:52:06	38.2765	31.1637	39.8941	44.2263	37.1647	34.2066	37.7666	47.3224	37.1083	34.8557	42.3937	39.5774	49.5987	41.4783	41.2353	41.5824	36.8634	45.1351
2016-08-24 12:57:06	38.2739	31.1568	39.8941	44.2263	37.1472	34.2052	37.7666	47.3196	37.1129	34.8435	42.3924	39.5453	49.5973	41.4741	41.238	41.5798	36.987	45.1351
2016-08-24 13:02:06	38.2617	31.1554	39.8927	44.218	37.1634	34.2052	37.7638	47.3182	37.0884	34.8504	42.3885	39.5722	49.5987	41.4712	41.2339	41.5741	36.9949	45.1351
2016-08-24 13:07:06	38.2726	31.1494	39.8954	44.225	37.166	34.2024	37.7638	47.3182	37.1097	34.8544	42.3911	39.5761	49.6014	41.4741	41.2306	41.5767	36.991	45.1351
2016-08-24 13:12:06	38.27	31.1494	39.8894	44.225	37.1621	34.1948	37.7638	47.3154	37.1115	34.8557	42.3924	39.5722	49.6014	41.4741	41.2293	41.5754	36.9049	45.1321
2016-08-24 13:17:06	38.2726	31.148	39.8825	44.2236	37.1511	34.1821	37.761	47.3136	37.1115	34.8356	42.3858	39.5748	49.5917	41.4684	41.2265	41.5701	36.987	45.1338
2016-08-24 13:22:06	38.2669	31.1452	39.8866	44.2219	37.1621	34.1906	37.7562	47.3094	37.1055	34.8487	42.3763	39.5722	49.5931	41.4698	41.2223	41.5715	36.9709	45.1229
2016-08-24 13:27:06	38.2656	31.1424	39.8783	44.218	37.1634	34.1934	37.7576	47.3066	37.1083	34.8474	42.3815	39.5692	49.5903	41.4741	41.2223	41.5701	36.9774	45.1242
2016-08-24 13:32:06	38.263	31.1355	39.8783	44.2154	37.1621	34.192	37.7576	47.3052	37.1069	34.8356	42.3815	39.5679	49.5801	41.4684	41.2237	41.5552	36.9761	45.1229
2016-08-24 13:37:06	38.2617	31.1322	39.8741	44.2167	37.1581	34.1906	37.7576	47.3108	37.1027	34.8435	42.3763	39.5653	49.5903	41.4712	41.2209	41.5649	36.9774	45.1164
2016-08-24 13:42:06	38.259	31.1183	39.8755	44.2088	37.1581	34.1835	37.7576	47.2997	37.1069	34.8396	42.3789	39.5679	49.5815	41.4637	41.2237	41.5649	36.9761	45.1164
2016-08-24 13:47:06	38.2511	31.1368	39.8755	44.2114	37.1524	34.1906	37.7595	47.3052	37.0986	34.8356	42.3802	39.5692	49.5889	41.4698	41.2223	41.5623	36.9801	45.1164
2016-08-24 13:52:06	38.2564	31.1424	39.8811	44.214	37.155	34.1963	37.7595	47.308	37.0972	34.8396	42.3789	39.5761	49.5903	41.4741	41.2251	41.5636	36.9761	45.1133
2016-08-24 13:57:06	38.2525	31.1494	39.857	44.2114	37.1581	34.1906	37.7576	47.308	37.1	34.8369	42.3815	39.5722	49.5917	41.4698	41.2251	41.5539	36.9831	45.1094
2016-08-24 14:02:06	38.2494	31.1382	39.8811	44.2062	37.1581	34.1835	37.752	47.3052	37.0972	34.8369	42.375	39.5787	49.5889	41.4656	41.2182	41.5579	36.9761	45.1107
2016-08-24 14:07:06	38.2494	31.1382	39.8625	44.2005	37.1594	34.1835	37.7505	47.2997	37.0958	34.8356	42.375	39.5722	49.5862	41.4608	41.2209	41.5513	36.9639	45.1028
2016-08-24 14:12:06	38.2454	31.1382	39.8755	44.2044	37.1594	34.1878	37.7477	47.2969	37.0911	34.8343	42.3698	39.5722	49.5788	41.4608	41.2195	41.5513	36.9748	45.1041
2016-08-24 14:17:06	38.2389	31.1424	39.8755	44.2005	37.155	34.1878	37.7463	47.3038	37.093	34.8313	42.4002	39.5375	49.5774	41.4637	41.2209	41.5487	36.9722	45.0989
2016-08-24 14:22:06	38.2362	31.1322	39.8695	44.2044	37.1581	34.1878	37.7477	47.2997	37.0944	34.833	42.4015	39.5306	49.5718	41.4684	41.2195	41.5417	36.9722	45.0945
2016-08-24 14:27:06	38.2402	31.1322	39.8653	44.2031	37.1621	34.1774	37.742	47.2909	37.0958	34.833	42.3976	39.5293	49.569	41.4637	41.2182	41.5487	36.9683	45.088
2016-08-24 14:32:06	38.2389	31.1294	39.8653	44.2005	37.1524	34.1774	37.742	47.2881	37.0911	34.8169	42.4032	39.5201	49.563	41.4537	41.208	41.5338	36.9683	45.0906
2016-08-24 14:37:06	38.2336	31.1197	39.8523	44.194	37.1581	34.166	37.7477	47.2825	37.0884	34.8287	42.4059	39.5241	49.5616	41.4552	41.214	41.5324	36.9586	45.0757
2016-08-24 14:42:06	38.2306	31.1197	39.8639	44.1857	37.1432	34.1689	37.7406	47.2797	37.08	34.8169	42.4002	39.5188	49.5588	41.4466	41.208	41.5228	36.9399	45.0666
2016-08-24 14:47:06	38.2306	31.1039	39.8598	44.1887	37.1621	34.166	37.742	47.2695	37.0786	34.8112	42.3924	39.4998	49.5575	41.4391	41.214	41.5136	36.9521	45.0609
2016-08-24 14:52:06	38.2266	31.1081	39.8584	44.1913	37.1498	34.1646	37.5525	47.2668	37.0587	34.8195	42.3898	39.4772	49.5533	41.448	41.2038	41.5259	36.9482	45.0421
2016-08-24 14:57:06	38.2161	31.1109	39.8584	44.183	37.1524	34.1646	37.7373	47.2682	37.0684	34.8169	42.3776	39.4	49.5473	41.4433	41.2094	41.5149	36.9451	45.0395
2016-08-24 15:02:06	38.224	31.1095	39.851	44.1765	37.1472	34.1618	37.6601	47.2566	37.0684	34.8139	42.3802	39.5132	49.5616	41.448	41.2094	41.5202	36.9346	45.022
2016-08-24 15:07:06	38.2214	31.1137	39.8556	44.1726	37.1485	34.1632	37.733	47.2552	37.0684	34.8169	42.3737	39.5145	49.5575	41.4447	41.2094	41.5149	36.9399	45.0098
2016-08-24 15:12:06	38.2174	31.1225	39.8556	44.1765	37.1458	34.1646	37.7302	47.2496	37.0786	34.8169	42.3576	39.5145	49.5533	41.448	41.2066	41.504	36.9333	44.9954
2016-08-24 15:17:06	38.2161	31.1225	39.8556	44.1726	37.1472	34.1646	37.7273	47.2399	37.0759	34.8156	42.348	39.5241	49.5561	41.4433	41.2094	41.5026	36.9289	44.9832
2016-08-24 15:22:06	38.2104	31.1197	39.8523	44.1616	37.1336	34.1632	37.7273	47.2283	37.0726	34.8156	42.3363	39.5106	49.5533	41.4391	41.2094	41.4948	36.9263	44.9683
2016-08-24 15:27:06	38.2038	31.1183	39.8482	44.1538	37.1406	34.1571	37.7216	47.2084	37.0698	34.8112	42.3324	39.5201	49.5491	41.4391	41.2052	41.4934	36.9211	44.9443
2016-08-24 15:32:06	38.2038	31.1123	39.844	44.1507	37.1362	34.1528	37.7155	47.2056	37.0601	34.8073	42.3254	39.5158	49.5459	41.4334	41.2024	41.4636	36.9224	44.9107
2016-08-24 15:37:06	38.1999	31.1197	39.8542	44.1402	37.1296	34.1556	37.7055	47.2112	37.0485	34.806	42.3498	39.4785	49.5403	41.4173	41.1997	41.2857	36.9185	44.8998
2016-08-24 15:42:06	38.1942	31.1123	39.8542	44.1389	37.1283	34.1457	37.7008	47.2126	37.0499	34.7951	42.3441	39.4798	49.526	41.4215	41.2024	41.1722	36.9132	44.85
2016-08-24 15:47:06	38.1999	31.1095	39.844	44.1228	37.1309	34.1429	37.6937	47.2098	37.0443	34.7964	42.3363	39.4841	49.4977	41.4144	41.1997	41.2234	36.9185	44.8434
2016-08-24 15:52:06	38.1916	31.1137	39.8398	44.097	37.127	34.1396	37.6852	47.2112	37.0388	34.7912	42.3241	39.4746	49.4806	41.4069	41.1936	41.3357	36.9089	44.8312
2016-08-24 15:57:06	38.1863	31.1025	39.8324	44.0651	37.1309	34.1254	37.679	47.2181	37.0471	34.7912	42.3254	39.4733	49.4519	41.404	41.1955	41.3786	36.9211	44.8583
2016-08-24 16:02:06	38.178	31.1025	39.8357	44.0328	37.1283	34.1297	37.6572	47.2227	37.0499	34.7821	42.328	39.4546	49.4209	41.3983	41.1881	41.3839	36.9158	44.8757
2016-08-24 16:07:06	38.1688	31.1011	39.8338	44.0018	37.1283	34.1254	37.6018	47.2139	37.0402	34.7821	42.3132	39.436	49.3208	41.3822	41.1798	41.3839	36.9185	44.9054
2016-08-24 16:12:06	38.1662	31.0923	39.8268	43.987	37.127	34.1094	37.58	47.207	37.0272	34.7777	42.3119	39.4134	49.268	41.3737	41.1825	41.3786	36.9145	44.9037
2016-08-24 16:17:06	38.1688	31.0909	39.8213	43.9791	37.1173	34.1065	37.5625	47.1982	37.0216	34.7712	42.3041	39.3583	49.2481	41.3458	41.1784	41.3611	36.9102	44.9011
2016-08-24 16:22:06	38.15	31.0826	39.8125	43.9656	37.1121	34.1004	37.5639	47.1982	37.0142	34.7712	42.288	39.2902	49.244	41.3519	41.1696	41.3383	36.8997	44.8893
2016-08-24 16:27:06	38.1539	31.0766	39.8083	43.963	37.1134	34.1108	37.5554	47.1982	36.9957	34.759	42.2815	39.2984	49.2453	41.3344	41.1539	41.3234	36.8914	44.8919
2016-08-24 16:32:06	38.1526	31.0566	39.8	43.9507	37.1108	34.1108	37.5625	47.1954	37.0003	34.6949	42.2802	39.2997	49.2597	41.3429	41.1724	41.3072	36.8861	44.8849
2016-08-24 16:37:06	38.1351	31.0381	39.7884	43.9494	37.1068	34.1165	37.5686	47.1824	36.9887	34.7402	42.2628	39.3266	49.2666	41.3472	41.1682	41.3168	36.8971	44.8919
2016-08-24 16:42:06	38.1268	31.0325	39.7782	43.963	37.1081	34.1179	37.5843	47.1926	36.9674	34.7472	42.2771	39.3544	49.268	41.3605	41.1599	41.3168	36.8888	44.8919
2016-08-24 16:47:06	38.1066	31.0038	39.774	43.9695	36.992	34.1023	37.5933	47.1968	36.9544	34.7446	42.2828	39.3626	49.2727	41.3676	41.127	41.3019	36.8927	44.9037
2016-08-24 16:52:06	38.0637	30.9824	39.7925	43.9708	37.1042	34.1122	37.5904	47.1912	36.9262	34.7363	42.2802	39.3531	49.2796	41.359	41.0456	41.2883	36.8997	44.8998
2016-08-24 16:57:06	38.0409	30.9453	39.8055	43.9643	37.0836	34.108	37.589	47.207	36.9044	34.7298	42.2771	39.3678	49.2912	41.3501	41.0059	41.2598	36.8984	44.9024
2016-08-24 17:02:06	38.0046	30.9356	39.8171	43.9708	37.0823	34.115	37.5871	47.1968	36.9414	34.7363	42.2784	39.3613	49.2967	41.3486	41.0475	41.2598	36.901	44.912
2016-08-24 17:07:06	37.9962	30.9142	39.8153	43.9761	37.0717	34.108	37.5786	47.1811	36.9632	34.7402	42.2771	39.3652	49.3069	41.3415	41.0401	41.2559	36.9036	44.912
2016-08-24 17:12:06	37.9936	30.9142	39.8171	43.9831	37.0704	34.1051	37.5814	47.1685	36.9586	34.7459	42.2745	39.3639	49.3097	41.3501	41.0627	41.2791	36.9062	44.9229
2016-08-24 17:17:06	37.9975	30.9314	39.8125	43.9831	37.077	34.0961	37.5814	47.1426	36.9558	34.7511	42.2719	39.3705	49.3051	41.3486	41.09	41.2896	36.8984	44.9242
2016-08-24 17:22:06	38.0111	30.9184	39.8111	43.9844	37.0731	34.1037	37.5828	47.1287	36.9544	34.7524	42.2732	39.3665	49.3083	41.3676	41.0997	41.2949	36.9049	44.9255
2016-08-24 17:27:06	38.026	30.9212	39.8199	43.9922	37.0485	34.108	37.5843	47.1528	36.9489	34.7537	42.2719	39.3757	49.3111	41.3676	41.1113	41.2993	36.9115	44.9334
2016-08-24 17:32:06	38.0409	30.917	39.8227	43.9883	37.0406	34.1108	37.5918	47.1899	36.9359	34.7577	42.2771	39.377	49.3111	41.3751	41.1044	41.3006	36.9145	44.9373
2016-08-24 17:37:06	38.0475	30.9398	39.8241	44.0018	37.038	34.108	37.5975	47.2084	36.9248	34.7551	42.2706	39.3813	49.3139	41.3794	41.1113	41.3019	36.9211	44.9404
2016-08-24 17:42:06	38.0554	30.9453	39.8199	44.0031	37.0283	34.1108	37.6004	47.2167	36.9317	34.7551	42.268	39.3813	49.3139	41.378	41.1169	41.3124	36.9237	44.943
2016-08-24 17:47:06	38.0637	30.95	39.8227	44.0084	37.0121	34.115	37.608	47.2214	36.9475	34.7524	42.2758	39.377	49.3255	41.3865	41.1196	41.3168	36.9346	44.943
2016-08-24 17:52:06	38.0624	30.9653	39.8268	44.0127	36.9946	34.1179	37.6108	47.2339	36.9646	34.7537	42.2745	39.393	49.3338	41.3822	41.1085	41.3234	36.9372	44.9443
2016-08-24 17:57:06	38.065	30.9796	39.8282	44.0193	37.0029	34.124	37.6136	47.2441	36.9716	34.7551	42.2854	39.3987	49.338	41.3837	41.1229	41.33	36.9412	44.9469
2016-08-24 18:02:06	38.065	30.9884	39.8324	44.0206	37.0152	34.1226	37.6122	47.251	36.9887	34.7511	42.2893	39.4052	49.3338	41.3879	41.1243	41.333	36.9425	44.9522
2016-08-24 18:07:06	38.0663	30.9912	39.8338	44.0285	37.031	34.1268	37.6151	47.2566	36.9971	34.7402	42.2932	39.4078	49.3407	41.3941	41.1229	41.3396	36.9482	44.9535
2016-08-24 18:12:06	38.0663	30.9954	39.8338	44.0341	37.038	34.1254	37.6151	47.2598	37.0045	34.7577	42.2945	39.4104	49.3393	41.3969	41.127	41.3422	36.9495	44.9578
2016-08-24 18:17:06	38.0703	30.9982	39.837	44.0341	37.0582	34.1311	37.6179	47.2682	37.0073	34.6814	42.2932	39.416	49.3421	41.3969	41.1298	41.3422	36.9521	44.9578
2016-08-24 18:22:06	38.0689	30.9982	39.8338	44.0381	37.0674	34.1311	37.6179	47.2695	37.0142	34.7577	42.2893	39.4147	49.3421	41.4012	41.1284	41.3435	36.9521	44.9561
2016-08-24 18:27:06	38.0703	31.001	39.837	44.0407	37.0674	34.1311	37.6136	47.2723	36.8733	34.7564	42.288	39.4186	49.3421	41.3983	41.1284	41.3475	36.9573	44.9561
2016-08-24 18:32:06	38.0716	31.0024	39.837	44.0433	37.0704	34.1339	37.6165	47.2751	37.023	34.7577	42.2893	39.4212	49.3421	41.4012	41.1284	41.3506	36.956	44.9591
2016-08-24 18:37:06	38.0716	31.0024	39.8384	44.0433	37.0691	34.1353	37.6193	47.2811	37.0258	34.7311	42.288	39.4238	49.3454	41.404	41.1312	41.3532	36.9586	44.9605
2016-08-24 18:42:06	38.0716	31.0084	39.8426	44.0433	37.0704	34.1382	37.6179	47.2797	37.0328	34.7577	42.2867	39.429	49.3454	41.404	41.1298	41.3558	36.9613	44.9605
2016-08-24 18:47:06	38.0703	31.0195	39.844	44.0446	37.0704	34.1415	37.6151	47.2839	37.036	34.7551	42.2854	39.4303	49.3509	41.404	41.1298	41.3611	36.9613	44.9618
2016-08-24 18:52:06	38.0716	31.0153	39.844	44.0446	37.0717	34.1443	37.6108	47.2853	37.0416	34.7551	42.2815	39.436	49.3509	41.4069	41.1298	41.3637	36.9669	44.9605
2016-08-24 18:57:06	38.0703	31.0195	39.8454	44.0477	37.0717	34.1471	37.608	47.2895	37.0457	34.7551	42.2815	39.4412	49.3495	41.4088	41.1284	41.365	36.9669	44.9605
2016-08-24 19:02:06	38.0689	31.0209	39.8454	44.0446	37.0691	34.15	37.6032	47.2867	37.0499	34.7551	42.2771	39.4425	49.3468	41.4069	41.1312	41.3681	36.9696	44.9631
2016-08-24 19:07:06	38.0676	31.0209	39.8454	44.0446	37.0691	34.1528	37.5961	47.2881	37.0499	34.7551	42.2758	39.4451	49.3481	41.4054	41.1298	41.3681	36.9709	44.9605
2016-08-24 19:12:06	38.0676	31.0209	39.8454	44.0446	37.0674	34.1514	37.5947	47.2881	37.0545	34.7511	42.2745	39.4494	49.344	41.4069	41.1284	41.3694	36.9709	44.9578
2016-08-24 19:17:06	38.0663	31.0223	39.8412	44.042	37.0691	34.1542	37.589	47.2839	37.0559	34.7485	42.2693	39.4507	49.344	41.404	41.1298	41.3694	36.9722	44.9548
2016-08-24 19:22:06	38.0663	31.0223	39.8426	44.042	37.0647	34.1542	37.5857	47.2839	37.0573	34.7446	42.2667	39.4494	49.3454	41.4012	41.1256	41.3694	36.9722	44.9535
2016-08-24 19:27:06	38.0663	31.0255	39.844	44.042	37.066	34.1542	37.5814	47.2825	37.0587	34.7446	42.2654	39.4507	49.338	41.4012	41.1243	41.3694	36.9709	44.9469
2016-08-24 19:32:06	38.0624	31.0242	39.844	44.042	37.0634	34.1542	37.5772	47.2783	37.0657	34.7416	42.2628	39.452	49.3421	41.3998	41.1229	41.372	36.9696	44.9456
2016-08-24 19:37:06	38.065	31.0242	39.8412	44.0407	37.0634	34.1556	37.5729	47.2797	37.0657	34.7402	42.2584	39.452	49.338	41.3983	41.1071	41.372	36.9696	44.9417
2016-08-24 19:42:06	38.0637	31.0269	39.8398	44.0381	37.0621	34.1571	37.5686	47.2737	37.0684	34.7389	42.261	39.4546	49.3366	41.3941	41.1155	41.372	36.9683	44.9404
2016-08-24 19:47:06	38.0637	31.0269	39.8384	44.0407	37.0634	34.1571	37.5667	47.2751	37.067	34.7363	42.2571	39.4533	49.338	41.3941	41.1169	41.3733	36.9683	44.936
2016-08-24 19:52:06	38.0637	31.0255	39.8398	44.0381	37.0621	34.1604	37.5611	47.2709	37.0684	34.7363	42.2545	39.4546	49.3352	41.3941	41.1127	41.3747	36.9683	44.9321
2016-08-24 19:57:06	38.0624	31.0269	39.8384	44.0381	37.0621	34.1604	37.5582	47.2695	37.0684	34.735	42.2506	39.4546	49.3324	41.3941	41.1169	41.3733	36.9709	44.9334
2016-08-24 20:02:06	38.0611	31.0269	39.837	44.0381	37.0621	34.1604	37.5554	47.2695	37.0712	34.7337	42.2545	39.4572	49.3324	41.3927	41.1127	41.3733	36.9696	44.9308
2016-08-24 20:07:06	38.0597	31.0255	39.837	44.0368	37.0621	34.1604	37.5497	47.2682	37.0698	34.7324	42.2532	39.4546	49.331	41.3927	41.1085	41.376	36.9683	44.9281
2016-08-24 20:12:06	38.0597	31.0297	39.837	44.0368	37.0608	34.1604	37.5497	47.2626	37.0712	34.7272	42.2506	39.4546	49.3282	41.3879	41.1071	41.3733	36.9683	44.9268
2016-08-24 20:17:06	38.0584	31.0269	39.8338	44.0341	37.0608	34.1604	37.545	47.2654	37.0712	34.7272	42.2436	39.4494	49.3282	41.3808	41.1071	41.3773	36.9683	44.9212
2016-08-24 20:22:06	38.0584	31.0297	39.8357	44.0328	37.0608	34.1571	37.5421	47.2598	37.0726	34.7272	42.2493	39.4546	49.3255	41.3837	41.1071	41.3773	36.9683	44.9198
2016-08-24 20:27:06	38.0584	31.0269	39.8338	44.0341	37.0595	34.1604	37.5407	47.2598	37.0726	34.7241	42.2467	39.4546	49.3255	41.3822	41.1058	41.3786	36.9656	44.9172
2016-08-24 20:32:06	38.0571	31.0269	39.831	44.0341	37.0621	34.1571	37.5378	47.2552	37.0726	34.7228	42.2454	39.4546	49.3208	41.3794	41.103	41.376	36.9669	44.9159
2016-08-24 20:37:06	38.0584	31.0283	39.831	44.0328	37.0582	34.1604	37.5307	47.258	37.0629	34.7176	42.241	39.452	49.3222	41.378	41.0997	41.376	36.9656	44.9146
2016-08-24 20:42:06	38.054	31.0283	39.831	44.0315	37.0582	34.1604	37.5307	47.2524	37.0745	34.7202	42.2423	39.4572	49.3208	41.3737	41.1011	41.3773	36.9626	44.912
2016-08-24 20:47:06	38.054	31.0283	39.831	44.0315	37.0582	34.1604	37.5307	47.2538	37.0726	34.7176	42.2423	39.4546	49.3194	41.3808	41.1011	41.376	36.9639	44.9094
2016-08-24 20:52:06	38.054	31.0283	39.831	44.0315	37.0568	34.1585	37.5288	47.2538	37.0759	34.7163	42.2397	39.4533	49.3153	41.3751	41.0984	41.3786	36.9626	44.9081
2016-08-24 20:57:06	38.0527	31.0283	39.8296	44.0315	37.0568	34.1618	37.5246	47.2468	37.0759	34.7163	42.2397	39.4559	49.3139	41.3766	41.0956	41.376	36.9626	44.9067
2016-08-24 21:02:06	38.0527	31.0297	39.8282	44.0285	37.0542	34.1604	37.5246	47.2468	37.0786	34.7163	42.2467	39.4533	49.3167	41.3766	41.0997	41.376	36.9613	44.9037
2016-08-24 21:07:06	38.0514	31.0283	39.8282	44.0272	37.0542	34.1585	37.5217	47.2482	37.08	34.7137	42.2371	39.4533	49.3139	41.3723	41.0942	41.3773	36.9613	44.9024
2016-08-24 21:12:06	38.0501	31.0283	39.8296	44.0272	37.0542	34.1585	37.5203	47.2454	37.08	34.7137	42.2436	39.4425	49.3139	41.3723	41.0942	41.376	36.96	44.8998
2016-08-24 21:17:06	38.0448	31.0283	39.8268	44.0272	37.0516	34.1571	37.5175	47.2413	37.0772	34.7067	42.2436	39.4438	49.3083	41.3676	41.097	41.376	36.9586	44.8984
2016-08-24 21:22:06	38.0488	31.0283	39.8268	44.0258	37.0419	34.1585	37.5161	47.2427	37.0786	34.7137	42.241	39.4438	49.3125	41.369	41.0942	41.3747	36.9613	44.8958
2016-08-24 21:27:06	38.0475	31.0283	39.8268	44.0232	37.0529	34.1556	37.5161	47.2399	37.0759	34.7124	42.2423	39.4438	49.3069	41.3647	41.0914	41.3773	36.9586	44.8945
2016-08-24 21:32:06	38.0488	31.0283	39.8255	44.0219	37.0529	34.1556	37.5132	47.2399	37.0745	34.7111	42.2423	39.4412	49.3097	41.3647	41.0914	41.376	36.9586	44.8919
2016-08-24 21:37:06	38.0488	31.0153	39.8255	44.0219	37.0529	34.1556	37.5132	47.2399	37.0759	34.7098	42.241	39.4412	49.3069	41.3661	41.0914	41.3747	36.9586	44.8906
2016-08-24 21:42:06	38.0488	31.0223	39.8227	44.0219	37.0472	34.1528	37.5085	47.238	37.0759	34.7028	42.241	39.4399	49.3037	41.3633	41.0914	41.372	36.956	44.8906
2016-08-24 21:47:06	38.0475	31.0223	39.8213	44.0206	37.0472	34.1556	37.5085	47.238	37.0712	34.7054	42.2384	39.4373	49.3037	41.359	41.09	41.3747	36.956	44.8862
2016-08-24 21:52:06	38.0448	31.0283	39.8227	44.018	37.0446	34.1528	37.5056	47.2325	37.0745	34.7028	42.2384	39.4373	49.3023	41.3633	41.0942	41.3733	36.9547	44.8836
2016-08-24 21:57:06	38.0448	31.0195	39.8199	44.0193	37.0472	34.1514	37.5042	47.2339	37.0684	34.7041	42.2384	39.4386	49.3009	41.3605	41.0873	41.3733	36.956	44.8823
2016-08-24 22:02:06	38.0448	31.0283	39.8213	44.018	37.0446	34.1528	37.5056	47.2325	37.0726	34.7054	42.2358	39.4373	49.2981	41.359	41.0914	41.3733	36.9547	44.8836
2016-08-24 22:07:06	38.0352	31.0181	39.8199	44.0167	37.0432	34.1528	37.5014	47.2255	37.0657	34.7002	42.2332	39.4373	49.2981	41.3605	41.0859	41.3707	36.9534	44.8797
2016-08-24 22:12:06	38.0435	31.0181	39.8199	44.018	37.0419	34.1486	37.4999	47.2283	37.0698	34.6963	42.2345	39.4386	49.2967	41.359	41.0859	41.3681	36.9534	44.8823
2016-08-24 22:17:06	38.0435	31.0167	39.8199	44.0167	37.0432	34.15	37.5014	47.2283	37.0684	34.7002	42.2332	39.4373	49.2926	41.3562	41.09	41.3707	36.9534	44.8784
2016-08-24 22:22:06	38.0435	31.0181	39.8185	44.0141	37.0432	34.1486	37.5014	47.2241	37.0698	34.7015	42.2358	39.4399	49.2954	41.3605	41.0873	41.3681	36.9508	44.8784
2016-08-24 22:27:06	38.0422	31.0181	39.8185	44.0141	37.0406	34.1486	37.4971	47.2241	37.067	34.6989	42.2332	39.4386	49.3009	41.3548	41.0812	41.3637	36.9534	44.8771
2016-08-24 22:32:06	38.0409	31.0153	39.8171	44.0127	37.0406	34.1471	37.4999	47.2255	37.0684	34.6989	42.2319	39.4347	49.2981	41.3548	41.0859	41.3694	36.9508	44.8744
2016-08-24 22:37:06	38.0396	31.0167	39.8171	44.0097	37.0354	34.1486	37.4957	47.2214	37.0615	34.6989	42.2293	39.436	49.2926	41.3548	41.0826	41.3532	36.9495	44.8718
2016-08-24 22:42:06	38.0396	31.0167	39.8153	44.0127	37.0393	34.1457	37.4957	47.2283	37.0629	34.6976	42.2293	39.4321	49.2926	41.3519	41.0785	41.3247	36.9508	44.8718
2016-08-24 22:47:06	38.0396	31.0126	39.8153	44.0127	37.038	34.1457	37.4943	47.2241	37.0587	34.6976	42.228	39.4347	49.2884	41.3519	41.0812	41.2734	36.9464	44.8674
2016-08-24 22:52:06	38.0352	31.0167	39.8185	44.0097	37.038	34.1443	37.4928	47.2241	37.0587	34.6989	42.2345	39.4321	49.2898	41.3486	41.0799	41.2817	36.9495	44.8718
2016-08-24 22:57:06	38.0396	31.0153	39.8171	44.0097	37.0354	34.1443	37.4928	47.2195	37.0587	34.6976	42.228	39.4321	49.2898	41.3444	41.0812	41.3475	36.9495	44.8705
2016-08-24 23:02:06	38.0365	31.0126	39.8139	44.0097	37.0323	34.1443	37.4928	47.2153	37.0587	34.6963	42.2263	39.4321	49.2898	41.3501	41.0799	41.3435	36.9464	44.8674
2016-08-24 23:07:06	38.0352	31.0153	39.8139	44.0071	37.0323	34.1443	37.4895	47.2153	37.0527	34.6949	42.2223	39.429	49.2866	41.3472	41.0771	41.3519	36.9451	44.8635
2016-08-24 23:12:06	38.0352	31.0153	39.8153	44.0084	37.0323	34.1415	37.4895	47.2167	37.0559	34.6963	42.2263	39.4303	49.2852	41.3472	41.0757	41.3663	36.9438	44.8688
2016-08-24 23:17:06	38.0352	31.0153	39.8139	44.0058	37.031	34.1415	37.4895	47.2167	37.0527	34.6949	42.2236	39.4303	49.2884	41.3444	41.0785	41.3624	36.9464	44.8648
2016-08-24 23:22:06	38.0313	31.0153	39.8139	44.0058	37.031	34.1443	37.4909	47.2153	37.0559	34.6906	42.2249	39.4303	49.2884	41.3429	41.0757	41.3207	36.9451	44.8648
2016-08-24 23:27:06	38.0326	31.0153	39.8153	44.0018	37.031	34.1443	37.4881	47.2153	37.0499	34.7028	42.221	39.429	49.281	41.3429	41.0729	41.3343	36.9386	44.8635
2016-08-24 23:32:06	38.0313	31.0112	39.8139	44.0045	37.0218	34.1457	37.4881	47.2139	36.8047	34.6949	42.2184	39.4321	49.2838	41.3472	41.0743	41.3598	36.9438	44.8609
2016-08-24 23:37:06	38.0313	31.014	39.8139	44.0031	37.0231	34.1415	37.4867	47.2098	37.0513	34.6923	42.2223	39.4303	49.2824	41.3444	41.0729	41.3624	36.9451	44.8635
2016-08-24 23:42:06	38.0313	31.0112	39.8083	44.0018	37.0231	34.1396	37.4881	47.2098	37.0513	34.6923	42.2184	39.4277	49.2782	41.3472	41.0743	41.3624	36.9464	44.8622
2016-08-24 23:47:06	38.03	31.0126	39.8069	44.0018	37.0191	34.1429	37.4853	47.2056	37.023	34.688	42.2171	39.4277	49.2824	41.3429	41.0743	41.3532	36.9425	44.8557
2016-08-24 23:52:06	38.0313	31.0112	39.8139	43.9992	37.0205	34.1353	37.4853	47.207	37.0457	34.6923	42.2171	39.4277	49.2824	41.3387	41.0701	41.3598	36.9425	44.857
2016-08-24 23:57:06	38.03	31.0112	39.8069	43.9992	37.0205	34.1396	37.4838	47.2028	37.0485	34.6906	42.2158	39.429	49.2782	41.3429	41.0757	41.3598	36.9412	44.8513
2016-08-25 00:02:06	38.03	31.0112	39.8069	43.9979	37.0178	34.1396	37.481	47.207	37.0429	34.6827	42.2171	39.429	49.2782	41.3401	41.0715	41.3584	36.9412	44.8557
2016-08-25 00:07:06	38.03	31.0112	39.8083	43.9966	37.0165	34.1396	37.4838	47.207	37.0416	34.688	42.2145	39.4251	49.2768	41.3429	41.0688	41.3611	36.9412	44.8474
2016-08-25 00:12:06	38.0273	31.0112	39.8083	43.9992	37.0191	34.1396	37.4838	47.2028	37.0485	34.6893	42.2171	39.429	49.2768	41.3401	41.0715	41.3598	36.9425	44.853
2016-08-25 00:17:06	38.026	31.0112	39.8097	43.9979	37.0191	34.1396	37.4838	47.2042	37.0471	34.688	42.2145	39.4251	49.2782	41.3401	41.0743	41.3598	36.9438	44.853
2016-08-25 00:22:06	38.0286	31.0126	39.8083	43.9935	37.0191	34.1396	37.481	47.201	37.0471	34.6854	42.2106	39.4264	49.2782	41.3387	41.0701	41.3584	36.9412	44.8513
2016-08-25 00:27:06	38.0273	31.0126	39.8097	43.9935	37.0178	34.1429	37.4838	47.2028	37.0471	34.6854	42.2106	39.429	49.2782	41.3387	41.0688	41.3584	36.9412	44.85
2016-08-25 00:32:06	38.0234	31.0126	39.8097	43.9935	37.0108	34.1443	37.4824	47.1996	37.0471	34.688	42.2076	39.4277	49.2741	41.3387	41.0701	41.3584	36.9412	44.8474
2016-08-25 00:37:06	38.026	31.0153	39.8097	43.9909	37.0165	34.1443	37.4796	47.2028	37.0485	34.688	42.2089	39.429	49.2768	41.3401	41.0701	41.3598	36.9412	44.8474
2016-08-25 00:42:06	38.026	31.014	39.8097	43.9935	37.0178	34.1429	37.4796	47.201	37.0499	34.6867	42.2063	39.4303	49.2754	41.3373	41.0701	41.3598	36.9425	44.8474
2016-08-25 00:47:06	38.026	31.014	39.8097	43.9909	37.0165	34.1457	37.4796	47.201	37.0499	34.688	42.2036	39.4303	49.2727	41.3387	41.0701	41.3624	36.9425	44.8447
2016-08-25 00:52:06	38.0273	31.0153	39.8097	43.9909	37.0178	34.1457	37.4782	47.1996	37.0513	34.688	42.2049	39.4321	49.2727	41.3373	41.0701	41.3624	36.9425	44.846
2016-08-25 00:57:06	38.026	31.0167	39.8097	43.9909	37.0165	34.1471	37.4782	47.1982	37.0527	34.688	42.2023	39.4334	49.2741	41.3373	41.0715	41.3624	36.9425	44.8434
2016-08-25 01:02:06	38.026	31.0167	39.8111	43.9909	37.0152	34.1471	37.4767	47.1982	37.0513	34.688	42.2023	39.4321	49.2741	41.3401	41.0674	41.3624	36.9425	44.8434
2016-08-25 01:07:06	38.026	31.0167	39.8111	43.9909	37.0165	34.1471	37.4739	47.1968	37.0513	34.6854	42.2023	39.4334	49.2713	41.3344	41.0688	41.3637	36.9425	44.8421
2016-08-25 01:12:06	38.0247	31.0167	39.8097	43.9909	37.0165	34.1486	37.4739	47.1954	37.0545	34.688	42.201	39.4334	49.2713	41.3358	41.0674	41.365	36.9425	44.8395
2016-08-25 01:17:06	38.0273	31.0195	39.8111	43.987	37.0178	34.1486	37.4739	47.1954	37.0545	34.6841	42.1984	39.4347	49.2699	41.3344	41.066	41.3637	36.9399	44.8382
2016-08-25 01:22:06	38.0247	31.0167	39.8097	43.9909	37.0152	34.1471	37.4706	47.1954	37.0559	34.6841	42.1984	39.4347	49.2699	41.3344	41.066	41.3637	36.9412	44.8382
2016-08-25 01:27:06	38.0247	31.0167	39.8097	43.9896	37.0152	34.1486	37.4739	47.1968	37.0559	34.6841	42.1984	39.4334	49.268	41.3358	41.0641	41.365	36.9438	44.8382
2016-08-25 01:32:06	38.0234	31.0167	39.8097	43.9896	37.0134	34.1457	37.4677	47.1912	37.0559	34.6814	42.1971	39.4347	49.2713	41.3316	41.066	41.365	36.9425	44.8369
2016-08-25 01:37:06	38.0247	31.0181	39.8111	43.9896	37.0134	34.1486	37.4706	47.1912	37.0559	34.6827	42.1958	39.4347	49.2653	41.3344	41.0641	41.3637	36.9425	44.8369
2016-08-25 01:42:06	38.0234	31.0181	39.8069	43.987	37.0134	34.1486	37.4663	47.1912	37.0559	34.6814	42.1932	39.4347	49.2653	41.333	41.066	41.365	36.9438	44.8338
2016-08-25 01:47:06	38.0234	31.0181	39.8097	43.9883	37.0152	34.1486	37.4692	47.194	37.0545	34.6814	42.1932	39.436	49.2625	41.3316	41.066	41.3681	36.9412	44.8312
2016-08-25 01:52:06	38.0234	31.0209	39.8097	43.9883	37.0134	34.1457	37.4663	47.1899	37.0559	34.6814	42.1945	39.4347	49.2639	41.3297	41.066	41.3681	36.9425	44.8325
2016-08-25 01:57:06	38.0234	31.0195	39.8097	43.9896	37.0134	34.15	37.4635	47.1926	37.0573	34.6814	42.1932	39.4321	49.2625	41.3283	41.0627	41.365	36.9438	44.8312
2016-08-25 02:02:06	38.0234	31.0181	39.8083	43.987	37.0121	34.1457	37.4635	47.1899	37.0573	34.6801	42.1915	39.4347	49.2611	41.3297	41.0614	41.3637	36.9425	44.8286
2016-08-25 02:07:06	38.0234	31.0195	39.8083	43.987	37.0134	34.1486	37.4635	47.1885	37.0559	34.6801	42.1915	39.4347	49.2639	41.3283	41.0641	41.365	36.9425	44.8286
2016-08-25 02:12:06	38.0221	31.0223	39.8069	43.9857	37.0152	34.1486	37.4635	47.1857	37.0559	34.6788	42.1915	39.4321	49.2597	41.3254	41.0614	41.3637	36.9425	44.8286
2016-08-25 02:17:06	38.0203	31.0209	39.8083	43.9844	37.0121	34.1457	37.4621	47.1885	37.0545	34.6801	42.1889	39.4334	49.2611	41.3283	41.0614	41.3637	36.9412	44.826
2016-08-25 02:22:06	38.0203	31.0209	39.8069	43.987	37.0121	34.1443	37.4592	47.1857	37.0545	34.6788	42.1889	39.4347	49.2569	41.3269	41.0614	41.3637	36.9412	44.8246
2016-08-25 02:27:06	38.019	31.0209	39.8069	43.9857	37.0121	34.1457	37.4592	47.1843	37.0545	34.6775	42.1889	39.4334	49.2569	41.324	41.0614	41.3637	36.9412	44.8246
2016-08-25 02:32:06	38.019	31.0209	39.8069	43.9857	37.0121	34.1429	37.4592	47.1843	37.0545	34.6775	42.1876	39.4303	49.2555	41.324	41.06	41.3637	36.9412	44.8246
2016-08-25 02:37:06	38.0203	31.0195	39.8041	43.9831	37.0095	34.1443	37.4578	47.1783	37.0513	34.6749	42.1849	39.4303	49.2541	41.3226	41.06	41.3611	36.9386	44.822
2016-08-25 02:42:06	38.019	31.0209	39.8069	43.9844	37.0082	34.1443	37.4578	47.1843	37.0527	34.6749	42.1862	39.4334	49.2541	41.3254	41.0586	41.3637	36.9399	44.8207
2016-08-25 02:47:06	38.019	31.0209	39.8069	43.9831	37.0108	34.1457	37.4578	47.1843	37.0527	34.6749	42.1862	39.4321	49.2528	41.324	41.06	41.3611	36.9386	44.8181
2016-08-25 02:52:06	38.0203	31.0181	39.8041	43.9831	37.0108	34.1443	37.4564	47.1824	37.0545	34.6749	42.1849	39.4321	49.2528	41.324	41.0586	41.3637	36.9386	44.8181
2016-08-25 02:57:06	38.0164	31.0209	39.8041	43.9804	37.0069	34.1443	37.4578	47.1811	37.0527	34.6749	42.1836	39.4321	49.2528	41.3169	41.0572	41.3637	36.9399	44.8164
2016-08-25 03:02:06	38.019	31.0195	39.8041	43.9804	37.0069	34.1443	37.4549	47.1824	37.0527	34.6775	42.1836	39.4303	49.2541	41.3226	41.0558	41.3637	36.9386	44.8181
2016-08-25 03:07:06	38.0177	31.0209	39.8041	43.9804	37.0069	34.1443	37.4549	47.1811	37.0499	34.6775	42.1836	39.4347	49.25	41.3212	41.0572	41.3611	36.9372	44.815
2016-08-25 03:12:06	38.0164	31.0195	39.8041	43.9831	37.0082	34.1443	37.4549	47.1783	37.0513	34.6762	42.1836	39.4321	49.2514	41.3169	41.0572	41.3637	36.9399	44.8164
2016-08-25 03:17:06	38.0164	31.0195	39.8027	43.9791	37.0042	34.1415	37.4549	47.1769	37.0527	34.6749	42.1849	39.429	49.25	41.3183	41.0558	41.3611	36.9386	44.8124
2016-08-25 03:22:06	38.0164	31.014	39.8	43.9791	37.0069	34.1443	37.4549	47.1769	37.0513	34.6749	42.181	39.4264	49.25	41.3155	41.0572	41.3611	36.9359	44.8137
2016-08-25 03:27:06	38.0151	31.0167	39.8041	43.9804	37.0042	34.1415	37.4502	47.1769	37.0485	34.6749	42.1823	39.4264	49.25	41.3169	41.0544	41.3598	36.9372	44.8111
2016-08-25 03:32:06	38.0164	31.0167	39.8	43.9791	37.0029	34.1353	37.4502	47.1755	37.0485	34.6719	42.1823	39.429	49.25	41.3169	41.053	41.3598	36.9346	44.8124
2016-08-25 03:37:06	38.0124	31.0181	39.8	43.9791	37.0003	34.1382	37.453	47.1741	37.0471	34.6749	42.1784	39.4264	49.2481	41.3198	41.0544	41.3598	36.9346	44.8111
2016-08-25 03:42:06	38.0111	31.0167	39.8014	43.9778	37.0003	34.1368	37.453	47.1741	37.0471	34.6706	42.1797	39.4264	49.2453	41.3155	41.053	41.3558	36.9346	44.8072
2016-08-25 03:47:06	38.0138	31.0167	39.8	43.9778	37.0029	34.1339	37.453	47.1741	37.0457	34.6749	42.1784	39.4238	49.2481	41.3126	41.053	41.3598	36.9346	44.8085
2016-08-25 03:52:06	38.0138	31.0153	39.8014	43.9778	37.0003	34.1339	37.4549	47.1755	37.0457	34.6732	42.181	39.4238	49.2453	41.3169	41.0558	41.3571	36.9333	44.8072
2016-08-25 03:57:06	38.0111	31.0153	39.8	43.9735	36.999	34.1339	37.4502	47.1741	37.0402	34.6706	42.181	39.4251	49.2453	41.3108	41.0516	41.3545	36.9333	44.8072
2016-08-25 04:02:06	38.0124	31.014	39.8	43.9748	36.999	34.1368	37.453	47.1699	37.0059	34.6706	42.1784	39.4238	49.2453	41.3126	41.0456	41.3545	36.9333	44.8072
2016-08-25 04:07:06	38.0111	31.0167	39.8	43.9748	36.999	34.1339	37.4502	47.1741	37.0416	34.6706	42.1784	39.4225	49.2426	41.3126	41.0503	41.3558	36.9333	44.8059
2016-08-25 04:12:06	38.0124	31.0126	39.8	43.9735	36.9959	34.1368	37.4502	47.1727	37.0402	34.6706	42.1741	39.4238	49.244	41.3126	41.0489	41.3532	36.9333	44.8059
2016-08-25 04:17:06	38.0111	31.0153	39.7986	43.9721	36.9959	34.1368	37.453	47.1713	37.0443	34.6692	42.1741	39.4251	49.244	41.3079	41.053	41.3558	36.9307	44.8059
2016-08-25 04:22:06	38.0111	31.014	39.7967	43.9708	36.9959	34.1368	37.4488	47.1685	37.0429	34.6706	42.1715	39.4238	49.2453	41.3126	41.053	41.3558	36.9276	44.8033
2016-08-25 04:27:06	38.0111	31.0167	39.7967	43.9708	36.9959	34.1368	37.4488	47.1713	37.0402	34.6692	42.1728	39.4225	49.2398	41.3079	41.053	41.3532	36.9333	44.8019
2016-08-25 04:32:06	38.0085	31.0153	39.7986	43.9708	36.9959	34.1368	37.4488	47.1713	37.0429	34.6679	42.1715	39.4238	49.2426	41.3079	41.0516	41.3558	36.932	44.8046
2016-08-25 04:37:06	38.0111	31.0153	39.7967	43.9708	36.9946	34.1368	37.4488	47.1727	37.0429	34.6692	42.1689	39.4238	49.2426	41.3079	41.053	41.3558	36.932	44.8033
2016-08-25 04:42:06	38.0085	31.0153	39.7967	43.9682	36.9946	34.1368	37.4474	47.1685	37.0471	34.6706	42.1702	39.4264	49.2412	41.3093	41.053	41.3558	36.9289	44.8006
2016-08-25 04:47:06	38.0085	31.0181	39.8	43.9656	36.9946	34.1339	37.4488	47.1685	37.0429	34.6679	42.1689	39.4251	49.2398	41.3079	41.053	41.3558	36.9359	44.7989
2016-08-25 04:52:06	38.0072	31.0167	39.7967	43.9695	36.992	34.1353	37.4459	47.1685	37.0416	34.6679	42.1689	39.4251	49.2398	41.3108	41.0489	41.3558	36.932	44.8006
2016-08-25 04:57:06	38.0072	31.0167	39.7967	43.9708	36.992	34.1339	37.4474	47.1685	37.0244	34.6706	42.1662	39.4238	49.2398	41.3108	41.0475	41.3532	36.932	44.7976
2016-08-25 05:02:06	38.0072	31.0153	39.7953	43.9682	36.9906	34.1339	37.3602	47.1699	37.0175	34.6679	42.1449	39.4225	49.2384	41.3065	41.0442	41.3519	36.9237	44.7936
2016-08-25 05:07:06	38.0072	31.0167	39.7953	43.9669	36.992	34.1325	37.4459	47.1685	36.9989	34.6679	42.1662	39.4225	49.237	41.3051	41.0456	41.3532	36.932	44.795
2016-08-25 05:12:06	38.0059	31.014	39.7967	43.9669	36.9906	34.1325	37.4445	47.1639	36.9618	34.6679	41.8718	39.4546	49.2384	41.3037	41.0429	41.3519	36.9289	44.795
2016-08-25 05:17:06	38.0072	31.0126	39.7953	43.9643	36.9906	34.1325	37.4459	47.1625	37.0341	34.6679	42.1436	39.4225	49.2328	41.3051	41.0475	41.3506	36.9276	44.7936
2016-08-25 05:22:06	38.0046	31.0153	39.7939	43.963	36.9893	34.1297	37.4459	47.1625	37.0374	34.664	41.8853	39.4303	49.2342	41.3051	41.0456	41.3488	36.9289	44.7923
2016-08-25 05:27:06	38.0046	31.0153	39.7898	43.9656	36.9893	34.1297	37.4445	47.1597	37.0341	34.664	42.1623	39.4186	49.2342	41.3022	41.0456	41.3519	36.9263	44.7936
2016-08-25 05:32:06	38.0046	31.0153	39.7884	43.963	36.9867	34.1325	37.4445	47.1597	37.036	34.6666	42.1623	39.4225	49.2342	41.3008	41.0456	41.3435	36.9276	44.791
2016-08-25 05:37:06	38.0046	31.0112	39.7754	43.963	36.9867	34.1283	37.3758	47.1514	37.0374	34.664	42.1597	39.4199	49.224	41.3037	41.0489	41.3488	36.925	44.7897
2016-08-25 05:42:06	38.0015	31.007	39.7615	43.9573	36.9814	34.1297	37.1911	47.1426	37.03	34.6601	42.1449	39.4199	49.2083	41.2966	41.0442	41.3435	36.9211	44.7832
2016-08-25 05:47:06	38.0002	30.9982	39.7569	43.956	36.9744	34.124	37.4431	47.1426	37.0272	34.6588	42.1449	39.4199	49.2027	41.2847	41.0401	41.337	36.9237	44.7657
2016-08-25 05:52:06	38.0002	30.9996	39.7527	43.9547	36.9744	34.1311	37.4374	47.137	37.0244	34.6601	42.0993	39.4572	49.2	41.2861	41.0373	41.3343	36.9211	44.7439
2016-08-25 05:57:06	37.9936	30.9996	39.7499	43.9521	36.9705	34.124	37.4374	47.137	37.0188	34.6557	42.0967	39.4572	49.1972	41.2762	41.0401	41.33	36.9224	44.6915
2016-08-25 06:02:06	37.9936	30.9982	39.7527	43.9507	36.9665	34.124	37.4341	47.1185	37.0156	34.6575	42.0954	39.4546	49.1958	41.2748	41.0331	41.333	36.9211	44.7426
2016-08-25 06:07:06	37.9923	30.9996	39.7499	43.9507	36.9692	34.1254	37.4341	47.1357	37.0156	34.6531	42.098	39.4533	49.1986	41.279	41.0331	41.333	36.9211	44.7439
2016-08-25 06:12:06	37.9923	30.9954	39.7457	43.9521	36.9692	34.124	37.4298	47.1343	37.0175	34.6544	42.0941	39.4533	49.2055	41.2762	41.0359	41.33	36.9185	44.7426
2016-08-25 06:17:06	37.9923	30.9954	39.7499	43.9521	36.9665	34.1207	37.4327	47.1329	37.0188	34.6544	42.0941	39.4533	49.2097	41.2776	41.0359	41.333	36.9145	44.7439
2016-08-25 06:22:06	37.9923	30.994	39.7429	43.9547	36.9692	34.1207	37.4327	47.1287	37.0175	34.6518	42.0941	39.4494	49.2083	41.2762	41.0373	41.3286	36.9185	44.7439
2016-08-25 06:27:06	37.991	30.9954	39.7383	43.9507	36.9665	34.1226	37.4327	47.137	37.0188	34.6557	42.0888	39.4494	49.2097	41.2762	41.0401	41.3313	36.9145	44.7509
2016-08-25 06:32:06	37.9897	30.9142	39.7355	43.9507	36.9652	34.124	37.4327	47.1329	37.0156	34.6531	42.0845	39.4507	49.2069	41.2805	41.0387	41.3286	36.9145	44.7522
2016-08-25 06:37:06	37.9883	30.9898	39.7328	43.9481	36.9652	34.1207	37.4284	47.1301	37.0142	34.6544	42.0806	39.452	49.2069	41.2847	41.0401	41.3286	36.9158	44.7522
2016-08-25 06:42:06	37.9853	30.9852	39.7286	43.9481	36.9652	34.1179	37.427	47.1268	37.0114	34.6531	42.0793	39.4494	49.2027	41.2833	41.0387	41.33	36.9145	44.7548
2016-08-25 06:47:06	37.9774	30.9871	39.7272	43.9442	36.9626	34.1136	37.4256	47.1255	37.01	34.6544	42.0793	39.4507	49.1972	41.279	41.0373	41.326	36.9172	44.7522
2016-08-25 06:52:06	37.9721	30.981	39.7272	43.9411	36.9626	34.1122	37.4227	47.1268	37.0073	34.6479	42.078	39.4477	49.1898	41.2748	41.0345	41.3221	36.9172	44.7548
2016-08-25 06:57:06	37.9678	30.9782	39.7198	43.9372	36.9626	34.1065	37.4227	47.1255	37.0003	34.644	42.0767	39.4464	49.1787	41.2672	41.0304	41.3155	36.9145	44.7561
2016-08-25 07:02:06	37.9665	30.9769	39.7184	43.9333	36.9595	34.1065	37.4185	47.1213	36.9957	34.644	42.0684	39.4451	49.1699	41.2658	41.029	41.3072	36.9145	44.7561
2016-08-25 07:07:06	37.9708	30.9755	39.7142	43.9294	36.9595	34.1051	37.4152	47.1157	36.9929	34.6453	42.0701	39.4477	49.1685	41.2615	41.023	41.3032	36.9115	44.7509
2016-08-25 07:12:06	37.9748	30.9727	39.7156	43.9254	36.9582	34.099	37.4123	47.1143	36.9873	34.6479	42.0701	39.4464	49.1657	41.2539	41.0174	41.3006	36.9089	44.7548
2016-08-25 07:17:06	37.9721	30.9699	39.7156	43.928	36.9582	34.0961	37.4109	47.1116	36.9832	34.6453	42.0701	39.4451	49.1671	41.2497	41.0091	41.2966	36.9089	44.7587
2016-08-25 07:22:06	37.9721	30.9699	39.7184	43.9294	36.9595	34.0947	37.4123	47.1185	36.9757	34.6427	42.0701	39.4438	49.1629	41.2497	41.0031	41.2966	36.9075	44.7626
2016-08-25 07:27:06	37.9735	30.9667	39.7272	43.9294	36.9556	34.0947	37.4137	47.1143	36.9716	34.644	42.0741	39.4438	49.1629	41.2511	41.0031	41.298	36.901	44.7613
2016-08-25 07:32:06	37.9735	30.9639	39.73	43.9307	36.9529	34.0947	37.4123	47.1116	36.9674	34.6427	42.0741	39.4412	49.1615	41.2483	41.0031	41.298	36.8984	44.7657
2016-08-25 07:37:06	37.9708	30.9583	39.7314	43.9267	36.9542	34.0905	37.417	47.1102	36.966	34.6414	42.0741	39.4334	49.1671	41.2483	40.9948	41.2923	36.8957	44.7696
2016-08-25 07:42:06	37.9721	30.9527	39.7341	43.9254	36.9542	34.0848	37.4152	47.1102	36.9674	34.6414	42.078	39.4225	49.1657	41.2525	40.9948	41.2923	36.8984	44.7749
2016-08-25 07:47:06	37.9748	30.9541	39.7328	43.932	36.9556	34.0834	37.417	47.1129	36.9586	34.6427	42.0845	39.416	49.1671	41.2539	40.992	41.2831	36.8927	44.7762
2016-08-25 07:52:06	37.9761	30.9527	39.73	43.9359	36.9529	34.0801	37.417	47.1143	36.953	34.6427	42.0845	39.4065	49.1726	41.2573	40.9906	41.2804	36.8914	44.7788
2016-08-25 07:57:06	37.9761	30.95	39.7272	43.9359	36.9503	34.0758	37.4227	47.1129	36.953	34.6414	42.0875	39.3865	49.174	41.2629	40.9934	41.2817	36.8901	44.7801
2016-08-25 08:02:06	37.9708	30.9513	39.73	43.9359	36.9516	34.0773	37.4227	47.1157	36.9503	34.6427	42.0914	39.393	49.1759	41.2629	40.9887	41.2791	36.8874	44.7814
2016-08-25 08:07:06	37.9774	30.9486	39.7272	43.9333	36.9569	34.073	37.4256	47.1171	36.9475	34.644	42.0941	39.3891	49.1787	41.2715	40.986	41.2909	36.8822	44.7814
2016-08-25 08:12:06	37.9761	30.9527	39.7383	43.9307	36.9542	34.0702	37.4327	47.1227	36.9414	34.6466	42.0967	39.3865	49.1773	41.2729	40.9832	41.2804	36.8739	44.7832
2016-08-25 08:17:06	37.9787	30.9513	39.7457	43.9346	36.9516	34.0702	37.4298	47.1301	36.9331	34.6466	42.1019	39.38	49.1828	41.2748	40.9818	41.2923	36.8713	44.7832
2016-08-25 08:22:06	37.9813	30.9527	39.7457	43.9359	36.9529	34.0645	37.4313	47.1315	36.9275	34.6492	42.1049	39.377	49.1842	41.2776	40.9804	41.2923	36.866	44.7845
2016-08-25 08:27:06	37.9813	30.9513	39.7383	43.9333	36.949	34.0626	37.436	47.1343	36.9229	34.6479	42.1006	39.3718	49.1898	41.2805	40.9846	41.2909	36.866	44.7858
2016-08-25 08:32:06	37.9813	30.95	39.7383	43.932	36.9477	34.0584	37.4341	47.1315	36.9201	34.6479	42.0967	39.3583	49.1944	41.2833	40.9906	41.2936	36.8674	44.7884
2016-08-25 08:37:06	37.984	30.95	39.7397	43.9385	36.9516	34.0555	37.4313	47.1315	36.916	34.6518	42.0858	39.3409	49.2027	41.2833	40.9887	41.298	36.8765	44.7923
2016-08-25 08:42:06	37.984	30.9513	39.7527	43.9372	36.9529	34.0513	37.4327	47.1357	36.9076	34.6453	42.0832	39.3453	49.1944	41.2729	40.9804	41.2949	36.87	44.7871
2016-08-25 08:47:06	37.9883	30.9486	39.7569	43.9346	36.9477	34.0555	37.4403	47.1412	36.9062	34.6466	42.1049	39.3613	49.1926	41.2805	40.9874	41.2949	36.8634	44.7923
2016-08-25 08:52:06	37.9936	30.9486	39.7596	43.932	36.9407	34.0513	37.4516	47.1486	36.8905	34.6557	42.098	39.3466	49.2027	41.2951	40.9721	41.2949	36.8525	44.7788
2016-08-25 08:57:06	37.9853	30.9425	39.7582	43.9294	36.945	34.0485	37.453	47.144	36.8905	34.6518	42.1019	39.3518	49.1912	41.2861	40.9832	41.2949	36.8647	44.7989
2016-08-25 09:02:06	37.9827	30.93	39.7569	43.932	36.9393	34.0366	37.4564	47.1357	36.8858	34.6544	42.1006	39.3531	49.2041	41.2918	40.986	41.2966	36.8525	44.8033
2016-08-25 09:07:06	37.98	30.93	39.7657	43.9429	36.799	34.0423	37.4635	47.1384	36.8817	34.6518	42.0928	39.344	49.2083	41.2966	40.986	41.2949	36.8621	44.8059
2016-08-25 09:12:06	37.9827	30.9328	39.7698	43.9307	36.938	34.047	37.4677	47.1472	36.8817	34.6557	42.0914	39.3531	49.2129	41.2951	40.986	41.3085	36.8473	44.8085
2016-08-25 09:17:06	37.9853	30.9328	39.7698	43.9267	36.9354	34.0513	37.472	47.15	36.8761	34.6557	42.0845	39.3422	49.2	41.2951	40.9934	41.3085	36.8486	44.8033
2016-08-25 09:22:06	37.9853	30.9198	39.7643	43.9241	36.9288	34.0366	37.4663	47.144	36.8761	34.6544	42.0767	39.3383	49.2055	41.3008	40.979	41.3045	36.7879	44.8111
2016-08-25 09:27:06	37.9853	30.9282	39.7671	43.9294	36.9257	34.0409	37.472	47.1472	36.8617	34.644	42.0767	39.3492	49.2055	41.3022	40.986	41.3006	36.7062	44.8207
[truncated: 46,157 more rows]

## Sheet: Fall 2017 raw weight data (kg)
	control	control	control	control	control	control	high	high	high	high	high	high	low	low	low	low	low	low		high	control	control	low	control	high	low	control	low	low	control	high	control	high	low	high	low	high
date	hive202	hive203	hive206	hive211	hive216	hive218	hive201	hive207	hive217	hive219	hive223	hive236	hive204	hive209	hive212	hive213	hive220	hive224		hive201	hive202	hive203	hive204	hive206	hive207	hive209	hive211	hive212	hive213	hive216	hive217	hive218	hive219	hive220	hive223	hive224	hive236
2017-09-08	26.4842	25.9664	25.4195	24.2387	31.9922	25.4049	27.8089	24.3026	25.5784	22.5792	31.5938	20.9095	24.1951	27.3542	28.2011	29.3617	23.6404	26.7857
2017-09-08 00:05:00	26.486	25.9607	25.4208	24.2387	31.9935	25.4262	27.8115	24.3	25.581	22.5792	31.5868	20.9069	24.1951	27.3464	28.1982	29.3588	23.6422	26.7373
2017-09-08 00:10:00	26.4829	25.9624	25.4195	24.2373	31.9935	25.403	27.8049	24.2974	25.5784	22.5792	31.5868	20.9043	24.1925	27.3516	28.1968	29.3645	23.6422	26.7748
2017-09-08 00:15:00	26.4816	25.9607	25.4182	24.2359	31.9909	25.403	27.8049	24.2961	25.5757	22.5773	31.5829	20.9056	24.1894	27.3503	28.1982	29.3617	23.6422	26.7857
2017-09-08 00:20:00	26.4803	25.9567	25.4156	24.233	31.987	25.403	27.8018	24.2948	25.5744	22.5773	31.5816	20.903	24.1881	27.3477	28.194	29.3574	23.6422	26.7831
2017-09-08 00:25:00	26.4763	25.9554	25.4142	24.2316	31.9839	25.403	27.7992	24.2921	25.5727	22.5773	31.579	20.903	24.1868	27.3477	28.1897	29.3574	23.6422	26.7814
2017-09-08 00:30:00	26.4737	25.9554	25.4129	24.2316	31.9826	25.403	27.7953	24.2852	25.5688	22.5773	31.5777	20.903	24.1855	27.3451	28.1883	29.3574	23.6422	26.7774
2017-09-08 00:35:00	26.3419	25.9528	25.4129	24.2287	31.9813	25.4012	27.7873	24.2852	25.5661	22.5773	31.575	20.9004	24.1816	27.3451	28.1883	29.3527	23.6422	26.7774
2017-09-08 00:40:00	26.3729	25.9515	25.4099	24.2273	31.9813	25.4012	27.7856	24.2838	25.5648	22.5773	31.5724	20.9004	24.1816	27.3438	28.1855	29.3513	23.6422	26.7774
2017-09-08 00:45:00	26.4724	25.945	25.4046	24.2259	31.98	25.4012	27.7856	24.2773	25.5622	22.5773	31.5707	20.896	24.1776	27.3438	28.1822	29.3499	23.6422	26.7735
2017-09-08 00:50:00	26.4667	25.9463	25.4046	24.2225	31.9761	25.403	27.7816	24.2773	25.5609	22.5579	31.568	20.8978	24.1776	27.3412	28.1779	29.3499	23.6234	26.7735
2017-09-08 00:55:00	26.4667	25.945	25.402	24.2196	31.9761	25.4049	27.7816	24.2747	25.5203	22.5604	31.568	20.8934	24.1763	27.3412	28.1779	29.3499	23.6215	26.7722
2017-09-08 01:00:00	26.4641	25.9406	25.402	24.2225	31.9735	25.4049	27.779	24.2733	25.557	22.5623	31.5628	20.896	24.1763	27.3425	28.1666	29.3484	23.6234	26.7709
2017-09-08 01:05:00	26.4628	25.9406	25.3981	24.2182	31.9722	25.3855	27.7777	24.269	25.5539	22.5623	31.5641	20.8934	24.1737	27.3412	28.1765	29.3442	23.6234	26.7709
2017-09-08 01:10:00	26.4615	25.9393	25.4007	24.2153	31.9722	25.3855	27.7777	24.269	25.5513	22.5623	31.5628	20.896	24.172	27.3412	28.1751	29.3456	23.6234	26.7696
2017-09-08 01:15:00	26.4589	25.9367	25.3968	24.2168	31.9695	25.3855	27.775	24.2664	25.55	22.5642	31.5628	20.896	24.1693	27.3412	28.1751	29.3413	23.6234	26.7696
2017-09-08 01:20:00	26.4589	25.9367	25.3937	24.2153	31.9678	25.3855	27.7737	24.2624	25.55	22.5642	31.5589	20.8934	24.168	27.3412	28.1632	29.3413	23.6253	26.7696
2017-09-08 01:25:00	26.4576	25.934	25.3911	24.2125	31.9652	25.3855	27.7711	24.2611	25.5474	22.5642	31.5563	20.8934	24.168	27.3399	28.1632	29.3413	23.6253	26.767
2017-09-08 01:30:00	26.4576	25.9327	25.3911	24.2139	31.9626	25.3855	27.7667	24.2502	25.5434	22.5642	31.5602	20.8772	24.1654	27.3412	28.1618	29.2713	23.6234	26.767
2017-09-08 01:35:00	26.448	25.9275	25.3898	24.2068	31.9626	25.3855	27.7614	24.2559	25.5421	22.5642	31.5506	20.8895	24.1519	27.3368	28.159	29.3371	23.6253	26.76
2017-09-08 01:40:00	26.4536	25.9301	25.3898	24.2068	31.9612	25.3874	27.7667	24.2545	25.5395	22.5642	31.5519	20.8921	24.1615	27.3368	28.159	29.3371	23.6253	26.7639
2017-09-08 01:45:00	26.451	25.9258	25.3872	24.2068	31.9586	25.3874	27.7654	24.2515	25.5378	22.5642	31.5506	20.8908	24.1589	27.3368	28.1561	29.3338	23.6253	26.7626
2017-09-08 01:50:00	26.448	25.9231	25.3859	24.2034	31.9586	25.3874	27.7614	24.2502	25.5352	22.5623	31.5467	20.8895	24.1576	27.3368	28.1519	29.3352	23.6234	26.76
2017-09-08 01:55:00	26.4467	25.9231	25.3806	24.202	31.9573	25.3855	27.7601	24.2476	25.5338	22.5642	31.5454	20.8895	24.1562	27.3368	28.1519	29.3323	23.6021	26.7587
2017-09-08 02:00:00	26.4467	25.9205	25.3806	24.2005	31.9547	25.3642	27.7588	24.2449	25.5325	22.5642	31.5427	20.8881	24.1549	27.3342	28.1505	29.3309	23.6021	26.7587
2017-09-08 02:05:00	26.4467	25.9192	25.3793	24.1991	31.9521	25.3642	27.7562	24.2436	25.5299	22.5642	31.5414	20.8855	24.1519	27.3355	28.1505	29.3323	23.6021	26.7561
2017-09-08 02:10:00	26.4427	25.9166	25.3763	24.1948	31.9503	25.3642	27.7535	24.241	25.5273	22.5642	31.5414	20.8855	24.1493	27.3342	28.1476	29.3295	23.6021	26.7561
2017-09-08 02:15:00	26.4427	25.9153	25.375	24.1948	31.9503	25.3642	27.7509	24.2371	25.5247	22.5429	31.5388	20.8842	24.1466	27.3355	28.1462	29.3281	23.6021	26.7548
2017-09-08 02:20:00	26.4427	25.9127	25.371	24.1934	31.9477	25.3642	27.7509	24.2371	25.5234	22.5447	31.5375	20.8842	24.1466	27.3329	28.1415	29.3253	23.6021	26.7548
2017-09-08 02:25:00	26.4414	25.91	25.371	24.1934	31.9438	25.3642	27.7491	24.2327	25.5221	22.5429	31.5375	20.8816	24.144	27.3329	28.1386	29.3238	23.6021	26.7534
2017-09-08 02:30:00	26.4388	25.9083	25.3684	24.1905	31.9425	25.3642	27.7478	24.2288	25.519	22.5429	31.5253	20.8816	24.1427	27.3316	28.1386	29.321	23.6021	26.7508
2017-09-08 02:35:00	26.4362	25.907	25.3671	24.1862	31.9399	25.3642	27.7452	24.2288	25.5164	22.5429	31.5253	20.8829	24.1427	27.3303	28.1372	29.3196	23.6021	26.7495
2017-09-08 02:40:00	26.4336	25.9057	25.3658	24.1862	31.9386	25.3642	27.7425	24.2261	25.5164	22.5429	31.52	20.8803	24.1401	27.3303	28.1358	29.3148	23.6021	26.7508
2017-09-08 02:45:00	26.4349	25.9017	25.3645	24.1843	31.9386	25.3642	27.7412	24.2261	25.5125	22.5429	31.52	20.8785	24.1357	27.3303	28.1344	29.3163	23.6021	26.7495
2017-09-08 02:50:00	26.4292	25.9017	25.3619	24.18	31.9359	25.3454	27.7386	24.2209	25.5125	22.541	31.5214	20.8772	24.1375	27.3303	28.1301	29.3163	23.5827	26.7469
2017-09-08 02:55:00	26.4292	25.8991	25.3645	24.1757	31.9316	25.3454	27.7359	24.2165	25.5125	22.541	31.5144	20.8772	24.1331	27.325	28.1254	29.312	23.5827	26.7438
2017-09-08 03:00:00	26.4266	25.8952	25.3606	24.1772	31.929	25.3473	27.7276	24.2152	25.5059	22.541	31.5131	20.8733	24.12	27.3264	28.1273	29.312	23.5845	26.7386
2017-09-08 03:05:00	26.4292	25.8952	25.3606	24.1743	31.929	25.3473	27.7346	24.2139	25.5046	22.541	31.5144	20.8746	24.1292	27.3224	28.1211	29.312	23.5864	26.7412
2017-09-08 03:10:00	26.4266	25.8939	25.3562	24.1714	31.9276	25.3473	27.7302	24.2113	25.5016	22.541	31.5144	20.8746	24.1252	27.3237	28.1197	29.3092	23.5845	26.7399
2017-09-08 03:15:00	26.4266	25.8908	25.3549	24.1714	31.9276	25.3473	27.7276	24.2086	25.5002	22.541	31.5104	20.8733	24.1239	27.3224	28.1169	29.3092	23.5845	26.7386
2017-09-08 03:20:00	26.424	25.8882	25.3536	24.1671	31.925	25.3473	27.7263	24.2047	25.4976	22.5429	31.5078	20.8707	24.1239	27.3224	28.114	29.3092	23.5845	26.7386
2017-09-08 03:25:00	26.4226	25.8856	25.3484	24.1671	31.9237	25.3473	27.7236	24.2021	25.4937	22.541	31.5078	20.8694	24.12	27.3224	28.1126	29.3049	23.5845	26.736
2017-09-08 03:30:00	26.4226	25.8843	25.3497	24.1657	31.9211	25.3473	27.7223	24.1977	25.4911	22.5215	31.5052	20.8694	24.12	27.3194	28.1098	29.3049	23.5845	26.736
2017-09-08 03:35:00	26.42	25.8817	25.3457	24.1624	31.9185	25.3473	27.7197	24.1977	25.4898	22.5197	31.5052	20.8668	24.1183	27.3194	28.1098	29.3021	23.5864	26.7347
2017-09-08 03:40:00	26.4187	25.8817	25.3457	24.1624	31.9172	25.326	27.717	24.1951	25.4872	22.5197	31.5039	20.8668	24.1117	27.3181	28.1084	29.3035	23.5845	26.7321
2017-09-08 03:45:00	26.4161	25.8777	25.3457	24.1581	31.9172	25.326	27.7157	24.1938	25.4858	22.5197	31.5008	20.8668	24.1143	27.3181	28.1051	29.2973	23.5864	26.7334
2017-09-08 03:50:00	26.4161	25.8777	25.3401	24.1581	31.9128	25.326	27.7127	24.1938	25.4828	22.5197	31.4995	20.8654	24.1117	27.3181	28.1036	29.2973	23.5864	26.7321
2017-09-08 03:55:00	26.4144	25.8734	25.3388	24.1581	31.9128	25.3279	27.7113	24.1898	25.4802	22.5197	31.4969	20.8668	24.1104	27.3181	28.1008	29.2959	23.5864	26.7308
2017-09-08 04:00:00	26.4104	25.8721	25.3374	24.1552	31.8539	25.326	27.7087	24.1872	25.4789	22.5215	31.4956	20.8654	24.1078	27.3155	28.1008	29.2959	23.567	26.7277
2017-09-08 04:05:00	26.4091	25.8694	25.3335	24.1538	31.9063	25.3279	27.7087	24.1828	25.4762	22.5215	31.493	20.8628	24.1065	27.3155	28.0965	29.2931	23.5651	26.7264
2017-09-08 04:10:00	26.4078	25.8668	25.3309	24.1509	31.9076	25.3279	27.7034	24.1815	25.4749	22.5215	31.4917	20.8628	24.1038	27.3155	28.0965	29.2917	23.5651	26.7264
2017-09-08 04:15:00	26.4065	25.8655	25.3322	24.1495	31.9049	25.3279	27.7047	24.1789	25.4723	22.5234	31.4904	20.8628	24.1038	27.3142	28.0965	29.2917	23.567	26.7251
2017-09-08 04:20:00	26.4039	25.8655	25.3296	24.1495	31.9049	25.3279	27.7021	24.1776	25.471	22.5215	31.4877	20.8611	24.1025	27.3155	28.0937	29.2902	23.567	26.7238
2017-09-08 04:25:00	26.4039	25.8603	25.327	24.1447	31.901	25.3279	27.6995	24.175	25.471	22.5234	31.4864	20.8611	24.0995	27.3155	28.0937	29.2902	23.567	26.7238
2017-09-08 04:30:00	26.4039	25.8616	25.3257	24.1433	31.901	25.3298	27.6982	24.1737	25.4666	22.5234	31.4851	20.8628	24.0982	27.3155	28.0909	29.2874	23.5695	26.7225
2017-09-08 04:35:00	26.4026	25.859	25.3244	24.1404	31.8997	25.3104	27.6964	24.171	25.464	22.5253	31.4821	20.8611	24.0956	27.3142	28.0909	29.2874	23.5714	26.7212
2017-09-08 04:40:00	26.3999	25.859	25.3226	24.139	31.8967	25.3085	27.6951	24.1697	25.4614	22.5253	31.4821	20.8611	24.0956	27.3142	28.0861	29.2784	23.5714	26.7212
2017-09-08 04:45:00	26.3986	25.8546	25.32	24.1361	31.8984	25.3085	27.6924	24.1671	25.4614	22.5078	31.4781	20.8611	24.0942	27.3142	28.0895	29.277	23.5714	26.7185
2017-09-08 04:50:00	26.3986	25.8546	25.3187	24.1347	31.8953	25.3104	27.6898	24.1654	25.4601	22.5103	31.4781	20.8641	24.0916	27.3142	28.0861	29.2742	23.5733	26.7198
2017-09-08 04:55:00	26.3943	25.8546	25.3187	24.1347	31.8927	25.3104	27.6898	24.1627	25.4575	22.5121	31.4703	20.8641	24.0916	27.3142	28.0861	29.277	23.5751	26.7185
2017-09-08 05:00:00	26.3943	25.8533	25.3148	24.1318	31.8927	25.3104	27.6885	24.1614	25.4562	22.5121	31.4755	20.8611	24.0903	27.3142	28.0833	29.2742	23.5751	26.7185
2017-09-08 05:05:00	26.393	25.8507	25.3148	24.1289	31.8914	25.3122	27.6859	24.1588	25.4536	22.514	31.4742	20.8611	24.0877	27.3142	28.0805	29.2756	23.5751	26.7172
2017-09-08 05:10:00	26.3916	25.8507	25.3121	24.1275	31.8901	25.3122	27.6845	24.1575	25.4522	22.514	31.4729	20.8598	24.0851	27.3155	28.0805	29.2756	23.577	26.7172
2017-09-08 05:15:00	26.3916	25.8493	25.3121	24.1242	31.8901	25.3104	27.6845	24.1549	25.4492	22.5159	31.4703	20.8628	24.0851	27.3155	28.079	29.2713	23.577	26.7172
2017-09-08 05:20:00	26.3877	25.848	25.3095	24.1227	31.8888	25.3122	27.6806	24.1509	25.4479	22.5159	31.4703	20.8598	24.0833	27.3155	28.079	29.2713	23.5789	26.7172
2017-09-08 05:25:00	26.3877	25.8441	25.3095	24.1199	31.8875	25.2991	27.6819	24.1509	25.4466	22.5159	31.469	20.8598	24.082	27.3155	28.0762	29.2699	23.5613	26.7172
2017-09-08 05:30:00	26.3851	25.8428	25.3052	24.1184	31.8875	25.2953	27.6775	24.1466	25.4453	22.5159	31.4659	20.8598	24.0781	27.3181	28.0748	29.2713	23.5632	26.7146
2017-09-08 05:35:00	26.3799	25.8428	25.3082	24.1141	31.8836	25.2953	27.6736	24.1439	25.4413	22.5159	31.4646	20.8598	24.0794	27.3142	28.0734	29.2685	23.5651	26.712
2017-09-08 05:40:00	26.3838	25.8428	25.3052	24.1113	31.8849	25.2953	27.6736	24.1439	25.4413	22.4965	31.4646	20.8598	24.0768	27.3155	28.072	29.2699	23.5651	26.7133
2017-09-08 05:45:00	26.3799	25.8384	25.3012	24.1113	31.8823	25.2953	27.6709	24.1426	25.4387	22.4965	31.462	20.8585	24.0728	27.3155	28.072	29.2671	23.567	26.7089
2017-09-08 05:50:00	26.3755	25.8402	25.3052	24.1098	31.8766	25.2972	27.6696	24.1374	25.4413	22.4965	31.4646	20.8571	24.0728	27.3142	28.0691	29.2595	23.567	26.7133
2017-09-08 05:55:00	26.3689	25.817	25.2999	24.1065	31.8792	25.2972	27.6683	24.1361	25.4374	22.4965	31.4594	20.8558	24.0715	27.3142	28.0691	29.2642	23.567	26.7089
2017-09-08 06:00:00	26.365	25.8053	25.2986	24.1022	31.8727	25.2759	27.6722	24.1347	25.4335	22.4965	31.4594	20.8519	24.0606	27.3155	28.0672	29.2595	23.567	26.7063
2017-09-08 06:05:00	26.3637	25.797	25.2947	24.0993	31.8674	25.274	27.6656	24.1321	25.4304	22.4984	31.4555	20.8545	24.0606	27.3142	28.0644	29.2552	23.567	26.7024
2017-09-08 06:10:00	26.3637	25.7943	25.2894	24.0845	31.8565	25.2759	27.663	24.1278	25.4278	22.4984	31.4555	20.8397	24.058	27.3102	28.0615	29.2496	23.5463	26.7024
2017-09-08 06:15:00	26.3593	25.7847	25.2877	24.0893	31.8513	25.2759	27.6586	24.1238	25.4239	22.4984	31.438	20.8371	24.0567	27.3076	28.0573	29.2425	23.5482	26.7011
2017-09-08 06:20:00	26.3567	25.7673	25.2825	24.0845	31.8364	25.2546	27.6573	24.1225	25.413	22.4771	31.4472	20.8331	24.0484	27.3033	28.053	29.2392	23.5463	26.6945
2017-09-08 06:25:00	26.3567	25.7607	25.2785	24.0774	31.8177	25.2546	27.6547	24.1146	25.3929	22.4752	31.4406	20.8305	24.0484	27.305	28.0516	29.2392	23.5463	26.6959
2017-09-08 06:30:00	26.3567	25.7529	25.272	24.0702	31.815	25.2352	27.6533	24.1076	25.3877	22.4752	31.4367	20.8305	24.0471	27.3033	28.0455	29.2335	23.5463	26.6945
2017-09-08 06:35:00	26.3567	25.7485	25.2676	24.0654	31.8041	25.2352	27.652	24.1011	25.3824	22.4558	31.4406	20.8222	24.0405	27.2954	28.0412	29.2335	23.5463	26.6915
2017-09-08 06:40:00	26.3528	25.7498	25.2624	24.064	31.7893	25.2352	27.6507	24.0902	25.3754	22.4576	31.4328	20.8144	24.0366	27.2858	28.0355	29.2335	23.5231	26.6876
2017-09-08 06:45:00	26.3502	25.7485	25.2598	24.0478	31.7732	25.2146	27.6481	24.0823	25.365	22.437	31.438	20.8087	24.0366	27.2741	28.0265	29.2321	23.5212	26.681
2017-09-08 06:50:00	26.3502	25.7459	25.2558	24.0435	31.7627	25.2121	27.6129	24.0753	25.3554	22.4351	31.4341	20.8034	24.034	27.2645	28.0124	29.2236	23.5193	26.6727
2017-09-08 06:55:00	26.3462	25.738	25.2545	24.0334	31.7531	25.2121	27.6397	24.0539	25.3527	22.4326	31.4314	20.8034	24.0283	27.2619	28.0138	29.2188	23.5168	26.6688
2017-09-08 07:00:00	26.3432	25.7297	25.2436	24.0301	31.7426	25.2102	27.6358	24.0416	25.3567	22.41	31.4341	20.7969	24.0205	27.2566	28.0062	29.2188	23.5131	26.6649
2017-09-08 07:05:00	26.3419	25.7245	25.2436	24.0272	31.7382	25.1914	27.6331	24.0311	25.3527	22.3906	31.4367	20.7969	24.0178	27.2497	27.9977	29.2174	23.4942	26.6609
2017-09-08 07:10:00	26.3366	25.7192	25.2371	24.0229	31.7265	25.1895	27.6305	24.0272	25.3488	22.3693	31.4393	20.7873	24.0135	27.2457	27.9977	29.2103	23.4942	26.6553
2017-09-08 07:15:00	26.3314	25.711	25.2327	24.0201	31.7238	25.187	27.6261	24.0202	25.3392	22.3442	31.4458	20.7794	24.0082	27.2335	27.9887	29.2061	23.4917	26.6487
2017-09-08 07:20:00	26.3275	25.7123	25.2327	24.0186	31.7195	25.187	27.6208	24.0001	25.3244	22.3442	31.4502	20.7755	24.003	27.2379	27.9802	29.2061	23.4899	26.6448
2017-09-08 07:25:00	26.3205	25.7057	25.2275	24.0158	31.7155	25.1682	27.6208	23.9935	25.3205	22.3442	31.4284	20.7724	23.9977	27.2353	27.9788	29.2061	23.4692	26.6352
2017-09-08 07:30:00	26.3166	25.7018	25.2179	24.0081	31.7169	25.1682	27.6208	23.9839	25.3165	22.3229	31.3856	20.7646	23.9947	27.2309	27.9802	29.2013	23.4667	26.6313
2017-09-08 07:35:00	26.31	25.6974	25.2126	24.0081	31.7116	25.1488	27.6182	23.976	25.3126	22.3229	31.4515	20.755	23.9921	27.2192	27.9745	29.2013	23.4648	26.6326
2017-09-08 07:40:00	26.2991	25.6948	25.2087	24.0053	31.7077	25.1469	27.6103	23.9572	25.31	22.3229	31.3319	20.7445	23.9868	27.2135	27.8359	29.1999	23.461	26.6247
2017-09-08 07:45:00	26.3017	25.6869	25.2022	24.0038	31.6968	25.1451	27.6085	23.9625	25.3017	22.2997	31.4555	20.7349	23.9816	27.203	27.9613	29.2027	23.4572	26.6151
2017-09-08 07:50:00	26.2965	25.6786	25.1939	23.9995	31.6876	25.1219	27.6085	23.9529	25.2938	22.296	31.4659	20.7244	23.9803	27.2004	27.9523	29.1985	23.4535	26.6164
2017-09-08 07:55:00	26.2991	25.6655	25.19	23.9919	31.678	25.12	27.6006	23.9489	25.2829	22.2941	31.469	20.7135	23.9694	27.1908	27.9438	29.1914	23.4284	26.6112
2017-09-08 08:00:00	26.2952	25.6655	25.183	23.989	31.6684	25.1181	27.594	23.8978	25.2764	22.2671	31.4729	20.7069	23.9654	27.1843	27.9305	29.1914	23.4246	26.6073
2017-09-08 08:05:00	26.2803	25.6586	25.1725	23.9847	31.6684	25.0987	27.5668	23.9411	25.2668	22.2653	31.4742	20.696	23.9641	27.176	27.9263	29.1914	23.4209	26.6029
2017-09-08 08:10:00	26.2694	25.652	25.1764	23.979	31.6592	25.0968	27.5518	23.9301	25.2694	22.2653	31.4677	20.6882	23.9545	27.1625	27.9144	29.1885	23.3996	26.5964
2017-09-08 08:15:00	26.2602	25.6411	25.1712	23.9747	31.6553	25.0756	27.5356	23.9236	25.2546	22.2634	31.4742	20.672	23.948	27.1507	27.9045	29.1871	23.3763	26.5898
2017-09-08 08:20:00	26.2615	25.6411	25.1577	23.9728	31.654	25.0756	27.5237	23.91	25.248	22.2596	31.4768	20.6559	23.9397	27.1507	27.9002	29.181	23.3726	26.5815
2017-09-08 08:25:00	26.2602	25.6411	25.1537	23.9671	31.6379	25.0505	27.5062	23.9035	25.2441	22.2552	31.4768	20.6476	23.9331	27.1412	27.8927	29.1781	23.3663	26.5776
2017-09-08 08:30:00	26.2546	25.6276	25.1537	23.9585	31.6352	25.0486	27.4952	23.8965	25.2306	22.2364	31.4703	20.6397	23.9331	27.1372	27.8827	29.1781	23.3437	26.5628
2017-09-08 08:35:00	26.2415	25.621	25.1481	23.9642	31.6204	25.0273	27.475	23.8873	25.217	22.2151	31.4808	20.6288	23.9266	27.1263	27.8709	29.171	23.3393	26.5506
2017-09-08 08:40:00	26.2428	25.6236	25.1389	23.9523	31.6217	25.0292	27.4697	23.875	25.2079	22.2114	31.4891	20.617	23.9292	27.1185	27.861	29.1767	23.3337	26.5506
2017-09-08 08:45:00	26.2345	25.6145	25.128	23.9542	31.616	25.0061	27.4587	23.8685	25.2009	22.2076	31.4864	20.6048	23.917	27.1133	27.8624	29.1654	23.3299	26.5401
2017-09-08 08:50:00	26.2292	25.6075	25.1254	23.9508	31.6147	25.0042	27.4411	23.8737	25.2022	22.2051	31.4969	20.5952	23.9117	27.112	27.852	29.1668	23.3067	26.5401
2017-09-08 08:55:00	26.217	25.6036	25.1228	23.9494	31.6056	25.0042	27.4315	23.8628	25.1956	22.2032	31.4956	20.5886	23.8956	27.1063	27.8406	29.1621	23.3086	26.5318
2017-09-08 09:00:00	26.2196	25.6049	25.1188	23.9508	31.6095	24.981	27.4332	23.8654	25.2022	22.18	31.4982	20.5764	23.9008	27.1011	27.8406	29.1446	23.3067	26.5213
2017-09-08 09:05:00	26.2131	25.6062	25.1149	23.9437	31.6003	24.9791	27.4332	23.8589	25.197	22.1782	31.4969	20.5685	23.8969	27.1011	27.8331	29.1493	23.3049	26.5187
2017-09-08 09:10:00	26.2118	25.6088	25.1092	23.9437	31.6016	24.9597	27.4275	23.8628	25.1996	22.1763	31.5039	20.5659	23.8886	27.0928	27.8302	29.1521	23.3011	26.5117
2017-09-08 09:15:00	26.2131	25.6088	25.1053	23.9451	31.6069	24.9597	27.4262	23.8628	25.1983	22.1744	31.5065	20.5602	23.882	27.0836	27.8246	29.0079	23.3011	26.5104
2017-09-08 09:20:00	26.2065	25.6101	25.0944	23.9465	31.6003	24.9597	27.4249	23.8628	25.1983	22.1744	31.5144	20.5524	23.882	27.0836	27.8246	29.1375	23.2798	26.4995
2017-09-08 09:25:00	26.1982	25.6145	25.08	23.9465	31.6056	24.9391	27.4112	23.8589	25.1917	22.1725	31.5131	20.5537	23.8606	27.0797	27.8217	29.1403	23.276	26.489
2017-09-08 09:30:00	26.2022	25.6145	25.0879	23.9408	31.6095	24.9391	27.417	23.8615	25.193	22.1706	31.5131	20.5428	23.8567	27.0797	27.8142	29.0485	23.2722	26.4851
2017-09-08 09:35:00	26.1865	25.6088	25.0813	23.9394	31.6043	24.9178	27.3994	23.8536	25.1878	22.1688	31.517	20.5362	23.8484	27.0797	27.8056	29.1389	23.2685	26.4742
2017-09-08 09:40:00	26.1847	25.6049	25.0813	23.9394	31.6082	24.8965	27.3884	23.8523	25.1847	22.1669	31.5157	20.5253	23.8231	27.0579	27.8042	29.1431	23.2666	26.4633
2017-09-08 09:45:00	26.1865	25.5996	25.0852	23.9394	31.5973	24.8946	27.3937	23.8497	25.1847	22.1475	31.5318	20.5148	23.8393	27.0662	27.8042	29.1375	23.2641	26.4663
2017-09-08 09:50:00	26.1795	25.6022	25.0625	23.9303	31.5986	24.8733	27.3871	23.8401	25.1782	22.165	31.5358	20.5026	23.8349	27.0636	27.7967	29.1304	23.2622	26.4646
2017-09-08 09:55:00	26.1821	25.5944	25.0639	23.9332	31.5947	24.8733	27.3858	23.8427	25.1743	22.1631	31.5358	20.5	23.8283	27.0579	27.7924	29.1332	23.2603	26.4663
2017-09-08 10:00:00	26.1834	25.597	25.0595	23.9332	31.596	24.8733	27.3787	23.8401	25.1716	22.1456	31.5117	20.4973	23.8231	27.054	27.765	29.1332	23.239	26.4471
2017-09-08 10:05:00	26.1834	25.5887	25.0678	23.9289	31.596	24.8733	27.3858	23.8388	25.1716	22.1456	31.5375	20.4947	23.8257	27.0553	27.7617	29.1346	23.2622	26.4515
2017-09-08 10:10:00	26.1768	25.5861	25.0625	23.9317	31.5947	24.8539	27.3748	23.8361	25.1673	22.1456	31.5401	20.4947	23.8135	27.0514	27.7881	29.1289	23.2603	26.4502
2017-09-08 10:15:00	26.1768	25.5822	25.049	23.926	31.5798	24.852	27.3844	23.8252	25.1607	22.1631	31.5375	20.4729	23.8187	27.0501	27.7763	29.1256	23.2585	26.4458
2017-09-08 10:20:00	26.1742	25.5752	25.0451	23.9232	31.5759	24.8539	27.3761	23.8265	25.1568	22.1612	31.544	20.4773	23.8083	27.054	27.7806	29.1228	23.2371	26.4406
2017-09-08 10:25:00	26.1768	25.5686	25.0477	23.9217	31.5654	24.8539	27.3761	23.813	25.1568	22.1437	31.5401	20.4624	23.8083	27.0422	27.7735	29.1039	23.239	26.4393
2017-09-08 10:30:00	26.1795	25.5712	25.0438	23.9174	31.5772	24.8326	27.3721	23.8186	25.1498	22.1456	31.5519	20.4703	23.8069	27.0422	27.7588	29.1228	23.239	26.4393
2017-09-08 10:35:00	26.1729	25.5673	25.0394	23.9174	31.5733	24.8326	27.3735	23.8173	25.1485	22.1437	31.5506	20.465	23.8	27.0422	27.765	29.1242	23.2415	26.4327
2017-09-08 10:40:00	26.1703	25.5634	25.0407	23.9203	31.568	24.8326	27.3585	23.809	25.142	22.1261	31.5467	20.4624	23.7986	27.0405	27.7617	29.12	23.2221	26.4245
2017-09-08 10:45:00	26.169	25.5608	25.0329	23.9126	31.5637	24.8138	27.3533	23.8025	25.138	22.1475	31.5506	20.4489	23.7895	27.0366	27.7546	29.1143	23.2434	26.4205
2017-09-08 10:50:00	26.1633	25.5363	25.0368	23.9141	31.4607	24.8138	27.3612	23.8051	25.1446	22.1475	31.5358	20.4476	23.7694	27.0392	27.756	29.1143	23.2415	26.414
2017-09-08 10:55:00	26.1703	25.542	25.0246	23.8983	31.5545	24.7925	27.3519	23.7928	25.1311	22.1437	31.5401	20.4423	23.7812	27.0379	27.7442	29.1067	23.2183	26.4179
2017-09-08 11:00:00	26.1528	25.542	25.0303	23.9026	31.5462	24.7925	27.348	23.7928	25.1284	22.1418	31.5467	20.441	23.7812	27.0366	27.7442	29.0968	23.2164	26.4166
2017-09-08 11:05:00	26.1568	25.535	25.0263	23.895	31.5462	24.7694	27.3453	23.7902	25.1271	22.1205	31.5493	20.4153	23.7773	27.0178	27.7271	29.0968	23.2139	26.4205
2017-09-08 11:10:00	26.1581	25.5272	25.0115	23.8921	31.5357	24.7907	27.3396	23.785	25.1193	22.1399	31.5401	20.4205	23.765	27.034	27.7196	29.0779	23.212	26.4205
2017-09-08 11:15:00	26.1581	25.5285	25.0071	23.8893	31.5288	24.7694	27.3423	23.781	25.1097	22.1186	31.548	20.4153	23.772	27.0231	27.7224	29.0821	23.1932	26.4122
2017-09-08 11:20:00	26.1528	25.5285	25.0071	23.885	31.5196	24.7694	27.3317	23.7797	25.1031	22.1186	31.5427	20.4139	23.765	27.0191	27.7224	29.075	23.1932	26.4044
2017-09-08 11:25:00	26.1458	25.5232	25.0045	23.8807	31.5261	24.75	27.3278	23.7797	25.0948	22.1205	31.5493	20.4017	23.7559	27.0287	27.7167	29.0821	23.2139	26.3882
2017-09-08 11:30:00	26.1568	25.5175	25.0102	23.8864	31.5248	24.7694	27.3344	23.7727	25.1018	22.1418	31.5331	20.4043	23.7611	27.0043	27.721	29.0821	23.2183	26.4044
2017-09-08 11:35:00	26.1485	25.5162	25.0071	23.8807	31.5209	24.75	27.3304	23.7767	25.1005	22.1224	31.5414	20.4017	23.7532	27.0165	27.721	29.085	23.2202	26.3882
2017-09-08 11:40:00	26.1485	25.5136	25.0032	23.8835	31.5209	24.7518	27.3344	23.7714	25.0909	22.1011	31.5331	20.4004	23.7519	27.0191	27.7181	29.0793	23.2221	26.3734
2017-09-08 11:45:00	26.1485	25.5136	24.9897	23.8792	31.5087	24.7518	27.3344	23.7636	25.0935	22.1011	31.5414	20.3952	23.7476	27.0231	27.7181	29.0793	23.2045	26.3546
2017-09-08 11:50:00	26.1472	25.5058	24.9805	23.873	31.5048	24.7324	27.333	23.7378	25.0896	22.103	31.5358	20.3751	23.7463	27.0191	27.7139	29.0821	23.2045	26.3656
2017-09-08 11:55:00	26.1393	25.5058	24.9927	23.8568	31.5117	24.7324	27.3317	23.7592	25.0831	22.103	31.548	20.3886	23.7423	27.0043	27.7006	29.085	23.2083	26.3669
2017-09-08 12:00:00	26.1406	25.5071	24.9831	23.8759	31.513	24.7343	27.3357	23.7675	25.0774	22.0879	31.5467	20.3816	23.7397	27.0152	27.7082	29.0911	23.2102	26.3682
2017-09-08 12:05:00	26.1284	25.5097	24.9779	23.873	31.517	24.7305	27.3102	23.7579	25.0761	22.1111	31.548	20.3725	23.7196	27.0218	27.7125	29.0925	23.212	26.3682
2017-09-08 12:10:00	26.1367	25.4988	24.9818	23.8601	31.51	24.7174	27.3357	23.7474	25.0735	22.0917	31.5388	20.3751	23.7235	27.0218	27.7049	29.0982	23.1932	26.3573
2017-09-08 12:15:00	26.131	25.504	24.974	23.8759	31.5034	24.698	27.3317	23.75	25.0599	22.0936	31.5506	20.3681	23.7157	27.03	27.7139	29.0878	23.2183	26.3546
2017-09-08 12:20:00	26.0734	25.5014	24.9657	23.8348	31.4768	24.698	27.337	23.75	25.0625	22.0936	31.5576	20.3655	23.7222	27.003	27.6775	29.0689	23.2183	26.3372
2017-09-08 12:25:00	26.1179	25.4735	24.9709	23.8644	31.4873	24.6767	27.3291	23.7351	25.0599	22.0917	31.555	20.3615	23.7022	27.0379	27.7063	29.0764	23.2102	26.3455
2017-09-08 12:30:00	26.1109	25.4852	24.9753	23.8539	31.4808	24.6729	27.3207	23.7364	25.056	22.0685	31.5589	20.3563	23.7126	27.0261	27.6907	29.0764	23.1832	26.352
2017-09-08 12:35:00	26.1149	25.4813	24.9591	23.8511	31.4808	24.6729	27.3344	23.7216	25.0599	22.0666	31.5563	20.3467	23.7074	27.0261	27.686	29.0689	23.1813	26.3333
2017-09-08 12:40:00	26.1192	25.4813	24.9604	23.8525	31.3799	24.6535	27.344	23.7338	25.056	22.0647	31.5589	20.3362	23.7157	27.0231	27.6803	29.0736	23.1832	26.3398
2017-09-08 12:45:00	26.1192	25.4761	24.9535	23.8511	31.4821	24.6554	27.3467	23.7325	25.0521	22.0666	31.5563	20.3319	23.71	27.0248	27.686	29.0835	23.187	26.3372
2017-09-08 12:50:00	26.1149	25.4735	24.9521	23.8377	31.4808	24.6554	27.3467	23.7286	25.0508	22.0685	31.5654	20.3362	23.7061	27.0218	27.676	29.0835	23.1888	26.3306
2017-09-08 12:55:00	26.1179	25.4721	24.9565	23.8482	31.4768	24.6347	27.344	23.7229	25.0481	22.0723	31.5707	20.3305	23.6982	27.0218	27.6817	29.0821	23.1932	26.3197
2017-09-08 13:00:00	26.1096	25.4678	24.9521	23.8453	31.4768	24.6366	27.3409	23.7176	25.0438	22.051	31.5694	20.3253	23.6912	27.0191	27.6803	29.0864	23.197	26.321
2017-09-08 13:05:00	26.107	25.4638	24.9443	23.8453	31.4794	24.6172	27.3423	23.7137	25.0425	22.0528	31.5737	20.3227	23.6899	27.0205	27.6803	29.0911	23.197	26.3158
2017-09-08 13:10:00	26.0991	25.4599	24.9443	23.841	31.4794	24.6191	27.3396	23.7137	25.0399	22.0359	31.5737	20.3157	23.6886	27.0261	27.6803	29.0982	23.1989	26.3106
2017-09-08 13:15:00	26.0948	25.4411	24.9321	23.8396	31.4725	24.5997	27.3383	23.7041	25.0385	22.0359	31.5694	20.3065	23.6777	27.0248	27.6775	29.0878	23.2008	26.3036
2017-09-08 13:20:00	26.0882	25.4425	24.9373	23.8396	31.4768	24.5978	27.3344	23.7028	25.0346	22.0165	31.579	20.3039	23.6751	27.0218	27.6746	29.0925	23.1989	26.2997
2017-09-08 13:25:00	26.0843	25.4289	24.9347	23.8334	31.4768	24.5765	27.3317	23.6962	25.032	22.0127	31.5803	20.2969	23.6751	27.0248	27.6718	29.0954	23.1794	26.2984
2017-09-08 13:30:00	26.0694	25.4237	24.9308	23.8248	31.4685	24.5765	27.3304	23.6923	25.0211	22.0127	31.5855	20.293	23.6751	27.0056	27.6585	29.0897	23.1794	26.2984
2017-09-08 13:35:00	25.9944	25.4115	24.9107	23.8277	31.462	24.5746	27.3264	23.6704	25.0224	22.0127	31.5763	20.2795	23.6751	27.0178	27.6585	29.0897	23.1757	26.2888
2017-09-08 13:40:00	25.9847	25.3888	24.9268	23.8205	31.462	24.5346	27.3168	23.6853	25.0076	21.9895	31.5912	20.2838	23.6672	27.003	27.6467	29.0864	23.1719	26.2931
2017-09-08 13:45:00	25.8747	25.363	24.9133	23.8143	31.4445	24.5346	27.3207	23.6665	25.0049	21.9664	31.5803	20.269	23.6659	27.0056	27.6425	29.04	23.1468	26.277
2017-09-08 13:50:00	25.9738	25.3364	24.9107	23.8129	31.4511	24.5133	27.3115	23.6639	24.9945	21.9858	31.5912	20.269	23.6602	27.003	27.6354	29.0708	23.1431	26.2822
2017-09-08 13:55:00	25.962	25.315	24.9011	23.8086	31.4432	24.5133	27.3168	23.6503	24.9945	21.9645	31.5855	20.2554	23.6537	26.9965	27.6311	29.0708	23.1449	26.2713
2017-09-08 14:00:00	25.9498	25.3215	24.8959	23.7995	31.4297	24.4726	27.2966	23.6477	24.9862	21.9877	31.5925	20.2528	23.6576	26.9869	27.6339	29.0372	23.17	26.2757
2017-09-08 14:05:00	25.9699	25.3416	24.8932	23.8043	31.4419	24.4957	27.3058	23.6153	24.9888	21.9701	31.6274	20.2458	23.6646	26.9886	27.6368	29.0646	23.1562	26.3036
2017-09-08 14:10:00	25.9581	25.3473	24.8906	23.7995	31.4227	24.4976	27.3045	23.6114	24.9971	21.9971	31.6165	20.2445	23.6633	26.9764	27.6481	29.0547	23.1851	26.2861
2017-09-08 14:15:00	25.9581	25.3512	24.8945	23.7981	31.4432	24.4995	27.3032	23.6088	24.9914	21.9801	31.5816	20.2489	23.6602	26.9926	27.6292	29.0675	23.1738	26.2888
2017-09-08 14:20:00	25.9446	25.339	24.8906	23.8086	31.4349	24.482	27.2979	23.5668	24.9914	21.9839	31.6191	20.2476	23.6633	27.0087	27.6614	29.066	23.1794	26.2888
2017-09-08 14:25:00	25.9524	25.3486	24.8771	23.8057	31.4402	24.4845	27.1762	23.5292	24.9971	21.9664	31.6287	20.2327	23.6698	27.0287	27.6571	29.0485	23.2026	26.2875
2017-09-08 14:30:00	25.9446	25.3486	24.8893	23.7995	31.4135	24.4457	27.1722	23.5589	24.9164	21.9895	31.6676	20.2445	23.6821	27.0205	27.6614	29.0518	23.2064	26.3023
2017-09-08 14:35:00	25.9433	25.3888	24.9535	23.7981	31.4646	24.5051	27.2992	23.5887	24.9997	22.0165	31.6566	20.1236	23.6965	27.0327	27.6628	29.1171	23.3412	26.3184
2017-09-08 14:40:00	26.0197	25.4315	24.9373	23.7852	31.4943	24.5346	27.3612	23.6114	24.9901	22.061	31.716	20.3	23.7476	27.1146	27.676	29.1696	23.3456	26.3398
2017-09-08 14:45:00	26.0293	25.4586	24.9831	23.8673	31.5397	24.5765	27.3831	23.6665	25.1031	22.1243	31.7535	20.3332	23.7663	27.1076	27.7763	29.2174	24.6745	26.3882
2017-09-08 14:50:00	26.0371	25.4678	24.9914	23.8907	31.5397	24.5803	27.3884	23.6691	25.1031	22.0879	31.7575	20.3454	23.7624	27.156	27.8009	29.2278	24.6613	26.4018
2017-09-08 14:55:00	26.0655	25.4865	25.0167	23.9026	31.5519	24.5822	27.4033	23.6853	25.1271	22.0917	31.7736	20.3576	23.7947	27.156	27.7995	29.2264	24.5258	26.4166
2017-09-08 15:00:00	26.0708	25.5084	25.0316	23.9098	31.5654	24.5847	27.4222	23.6988	25.1459	22.1362	31.7911	20.3829	23.8083	27.1882	27.8156	29.2699	25.072	26.4258
2017-09-08 15:05:00	26.0625	25.5027	25.0316	23.926	31.5371	24.5865	27.4073	23.6892	25.1581	22.1186	31.7832	20.3829	23.8069	27.2004	27.8331	29.2524	25.1724	26.4083
2017-09-08 15:10:00	26.0668	25.5136	25.0381	23.9203	31.5667	24.5865	27.4183	23.6936	25.162	22.1186	31.7884	20.3777	23.8148	27.2004	27.8373	29.2671	24.9717	26.4153
2017-09-08 15:15:00	26.083	25.5459	25.0625	23.926	31.5558	24.5671	27.4345	23.7216	25.1847	22.1399	31.8151	20.4087	23.8432	27.1987	27.8142	29.2973	25.3555	26.4284
2017-09-08 15:20:00	26.1044	25.5634	25.0879	23.9465	31.5667	24.6053	27.4547	23.7364	25.2009	22.1418	31.8181	20.4249	23.8593	27.2296	27.8463	29.312	25.7587	26.4327
2017-09-08 15:25:00	26.1044	25.5699	25.0569	23.9556	31.596	24.6072	27.402	23.7216	25.2144	22.1243	31.8273	20.4113	23.8567	27.251	27.8681	29.321	25.5988	26.4271
2017-09-08 15:30:00	26.1004	25.5712	25.0813	23.9628	31.592	24.6072	27.3981	23.7417	25.2144	22.1243	31.826	20.4353	23.8672	27.254	27.8695	29.3371	25.6201	26.4245
2017-09-08 15:35:00	26.0895	25.5712	25.0582	23.9642	31.5811	24.5884	27.1221	23.743	25.2118	22.103	31.826	20.4367	23.8646	27.2606	27.8695	29.3253	25.5618	26.414
2017-09-08 15:40:00	26.0935	25.5769	25.0612	23.9585	31.5842	24.569	27.2667	23.743	25.217	22.0842	31.8325	20.4393	23.8659	27.2619	27.8563	29.3295	25.6201	26.3935
2017-09-08 15:45:00	26.1004	25.5848	25.0582	23.9585	31.5881	24.5884	27.3115	23.7513	25.224	22.0842	31.8421	20.4393	23.8899	27.2658	27.8652	29.3456	25.6007	26.3869
2017-09-08 15:50:00	26.1083	25.59	25.0543	23.9523	31.5933	24.5903	27.4196	23.7579	25.2306	22.0842	31.8487	20.4436	23.886	27.2728	27.8738	29.3527	25.8785	26.3843
2017-09-08 15:55:00	26.1166	25.597	25.0556	23.948	31.603	24.5884	27.4196	23.7649	25.2402	22.103	31.8635	20.4476	23.9047	27.2806	27.8723	29.3603	25.7976	26.3869
2017-09-08 16:00:00	26.1205	25.6075	25.0595	23.9494	31.6003	24.569	27.3994	23.7714	25.2546	22.086	31.8744	20.4515	23.913	27.2806	27.8738	29.3574	26.6404	26.407
2017-09-08 16:05:00	26.1192	25.597	25.0665	23.9523	31.6069	24.5283	27.4275	23.7727	25.2319	22.0879	31.8932	20.469	23.941	27.2928	27.8842	29.3716	26.2065	26.4083
2017-09-08 16:10:00	26.131	25.6118	25.0704	23.9613	31.603	24.5884	27.406	23.7754	25.2533	22.0879	31.8862	20.4703	23.9266	27.3089	27.8898	29.3716	25.4596	26.414
2017-09-08 16:15:00	26.1205	25.6049	25.0691	23.9699	31.5973	24.5496	27.3748	23.7714	25.2415	22.0666	31.8849	20.4742	23.9266	27.3006	27.8898	29.3645	25.5411	26.4057
2017-09-08 16:20:00	26.1122	25.597	25.0612	23.9656	31.5868	24.5515	27.0734	23.7605	25.2332	22.0666	31.8836	20.469	23.9235	27.2889	27.887	29.3603	25.3404	26.4031
2017-09-08 16:25:00	26.1018	25.5913	25.0556	23.9599	31.5759	24.5283	27.0721	23.7605	25.2371	22.0647	31.8797	20.4611	23.9183	27.2701	27.8813	29.3527	25.2802	26.4031
2017-09-08 16:30:00	26.0921	25.5848	25.0503	23.9523	31.5667	24.5095	27.0681	23.7566	25.2253	22.0647	31.8784	20.4541	23.9144	27.2579	27.8709	29.3456	25.2382	26.3965
2017-09-08 16:35:00	26.0908	25.5809	25.0464	23.9437	31.5571	24.4901	27.0694	23.75	25.2092	22.0647	31.8744	20.4436	23.9117	27.2392	27.8638	29.3281	25.1586	26.3896
2017-09-08 16:40:00	26.0747	25.5769	25.0368	23.9365	31.5449	24.4688	27.0641	23.743	25.1878	22.0666	31.8744	20.4436	23.9074	27.2244	27.8477	29.3281	25.1379	26.383
2017-09-08 16:45:00	26.0694	25.5712	25.0316	23.9317	31.5331	24.4494	27.0615	23.7391	25.1673	22.0647	31.8674	20.4436	23.9034	27.2192	27.8421	29.3224	25.0777	26.3773
2017-09-08 16:50:00	26.0681	25.5673	25.0233	23.9274	31.5235	24.4475	27.0584	23.7351	25.1498	22.0629	31.8648	20.438	23.8982	27.2244	27.8317	29.3148	25.0971	26.3695
2017-09-08 16:55:00	26.0612	25.5608	25.0207	23.916	31.5183	24.4281	27.0558	23.7286	25.1394	22.0629	31.8688	20.4327	23.8943	27.2231	27.8302	29.3021	25.0144	26.356
2017-09-08 17:00:00	26.0494	25.5581	25.0141	23.9112	31.5087	24.4281	27.0505	23.7216	25.1123	22.0416	31.8596	20.4327	23.8899	27.2205	27.8231	29.2973	24.8927	26.356
2017-09-08 17:05:00	26.0371	25.5472	25.0089	23.9041	31.5008	24.405	27.0453	23.7137	25.1337	22.0416	31.857	20.4249	23.8834	27.2148	27.8127	29.2888	24.7924	26.352
2017-09-08 17:10:00	26.0371	25.5472	25.0058	23.8878	31.4899	24.3862	27.0409	23.7111	25.1337	22.0434	31.8609	20.4218	23.8794	27.2109	27.7995	29.2756	24.7497	26.3481
2017-09-08 17:15:00	26.0249	25.5433	24.9967	23.8716	31.4847	24.3862	27.0369	23.7002	25.1311	22.0416	31.8609	20.4192	23.8672	27.2083	27.8028	29.2699	24.7692	26.3429
2017-09-08 17:20:00	26.0171	25.5389	24.9953	23.8587	31.4873	24.3649	27.0246	23.6988	25.1284	22.0416	31.8622	20.4166	23.858	27.2043	27.7981	29.2642	24.7692	26.3385
2017-09-08 17:25:00	26.0061	25.5337	24.9897	23.8334	31.486	24.3455	27.018	23.6949	25.1245	22.0416	31.8648	20.4139	23.8524	27.2004	27.791	29.2567	24.8099	26.3346
2017-09-08 17:30:00	26.0009	25.5324	24.9805	23.8205	31.4781	24.3455	27.0114	23.6853	25.1193	22.0202	31.8661	20.4061	23.8296	27.1987	27.7896	29.2406	24.6669	26.3293
2017-09-08 17:35:00	26.0009	25.5245	24.9818	23.8143	31.4781	24.3223	27.0031	23.684	25.1136	22.0202	31.8661	20.4017	23.7895	27.1948	27.7839	29.2363	24.6669	26.3267
2017-09-08 17:40:00	25.9983	25.5202	24.9722	23.8186	31.4738	24.3029	26.9978	23.6748	25.1084	22.0184	31.8648	20.3939	23.7463	27.1908	27.782	29.2264	24.5258	26.3197
2017-09-08 17:45:00	25.9957	25.5136	24.9722	23.8143	31.4698	24.3029	26.9925	23.6717	25.1058	22.0202	31.8648	20.3912	23.7113	27.183	27.7706	29.2174	24.5258	26.3237
2017-09-08 17:50:00	25.9913	25.5097	24.9696	23.81	31.4659	24.286	26.9938	23.6704	25.1031	22.0202	31.8731	20.3899	23.7008	27.1843	27.7706	29.2103	24.5647	26.3184
2017-09-08 17:55:00	25.9861	25.5084	24.9631	23.8043	31.462	24.2841	26.9938	23.6639	25.0992	22.0184	31.8744	20.3856	23.6698	27.1817	27.7706	29.1999	24.5647	26.3132
2017-09-08 18:00:00	25.9834	25.5058	24.9631	23.7995	31.4576	24.2628	26.9912	23.6626	25.0935	22.0202	31.8757	20.3803	23.6738	27.1786	27.7678	29.1956	24.3252	26.3119
2017-09-08 18:05:00	25.9769	25.5027	24.9591	23.7981	31.4563	24.2628	26.9895	23.6573	25.0909	22.0184	31.877	20.379	23.6764	27.176	27.756	29.1942	24.285	26.3093
2017-09-08 18:10:00	25.9725	25.5014	24.9548	23.7952	31.4498	24.2434	26.9895	23.6542	25.0909	22.0184	31.881	20.3694	23.679	27.1734	27.7546	29.1971	24.2831	26.3049
2017-09-08 18:15:00	25.9686	25.4948	24.9508	23.7938	31.4472	24.2434	26.9855	23.6516	25.0883	22.0202	31.881	20.3655	23.686	27.1721	27.7517	29.1928	24.2656	26.3023
2017-09-08 18:20:00	25.966	25.4909	24.9469	23.7895	31.4419	24.224	26.9855	23.6477	25.0844	22.0202	31.8823	20.3576	23.6821	27.1695	27.7475	29.1928	24.2461	26.3023
2017-09-08 18:25:00	25.9581	25.4883	24.9347	23.7866	31.4389	24.224	26.9802	23.6411	25.0831	22.0202	31.8744	20.3362	23.679	27.1669	27.7427	29.1928	24.1251	26.2931
2017-09-08 18:30:00	25.9551	25.4852	24.9321	23.7823	31.4375	24.2027	26.9789	23.6385	25.0761	22.0202	31.881	20.3441	23.6725	27.1573	27.7385	29.1885	24.0267	26.2944
2017-09-08 18:35:00	25.9472	25.4787	24.9308	23.7775	31.4349	24.2008	26.9706	23.6276	25.0656	22.0221	31.8757	20.3362	23.6672	27.1586	27.7371	29.1871	23.9683	26.2861
2017-09-08 18:40:00	25.9472	25.4774	24.9347	23.7775	31.431	24.1839	26.9679	23.6263	25.0721	22.0221	31.8823	20.3362	23.6602	27.1586	27.7314	29.1871	23.9683	26.2931
2017-09-08 18:45:00	25.9472	25.4774	24.9268	23.7732	31.4258	24.1839	26.9719	23.6236	25.0695	22.0221	31.881	20.3319	23.6685	27.1612	27.7314	29.1914	23.8297	26.2905
2017-09-08 18:50:00	25.9433	25.4748	24.9268	23.7718	31.4258	24.1858	26.9692	23.621	25.0695	22.0221	31.881	20.3305	23.6685	27.1612	27.7314	29.1914	23.4667	26.2905
2017-09-08 18:55:00	25.9407	25.4735	24.9242	23.7675	31.4258	24.1858	26.9666	23.618	25.0669	22.024	31.881	20.3279	23.6698	27.1586	27.73	29.1914	23.2685	26.2875
2017-09-08 19:00:00	25.9389	25.4691	24.8073	23.7646	31.4227	24.1664	26.9666	23.6153	25.0643	22.024	31.8797	20.3266	23.6672	27.1586	27.7271	29.1871	23.2277	26.2875
2017-09-08 19:05:00	25.9363	25.4665	24.9216	23.7632	31.4214	24.1664	26.964	23.614	25.0643	22.024	31.8757	20.324	23.6646	27.1573	27.7271	29.1871	23.2102	26.2861
2017-09-08 19:10:00	25.9337	25.4678	24.9185	23.7584	31.4188	24.1664	26.9627	23.6114	25.0612	22.024	31.8744	20.324	23.6659	27.156	27.7224	29.1838	23.2102	26.2861
2017-09-08 19:15:00	25.931	25.4638	24.9172	23.7584	31.4162	24.1664	26.9574	23.6114	25.0612	22.024	31.8701	20.3214	23.6633	27.1573	27.7224	29.1824	23.212	26.1884
2017-09-08 19:20:00	25.9284	25.4625	24.912	23.7541	31.4149	24.1664	26.9561	23.6101	25.0599	22.0259	31.8701	20.3201	23.6633	27.156	27.7196	29.1796	23.212	26.2822
2017-09-08 19:25:00	25.9258	25.4599	24.912	23.7513	31.4135	24.1664	26.9561	23.6075	25.0586	22.024	31.8688	20.3201	23.6589	27.1507	27.7196	29.1781	23.212	26.2796
2017-09-08 19:30:00	25.9258	25.4586	24.9107	23.7513	31.4109	24.1664	26.953	23.6075	25.056	22.0259	31.8661	20.3188	23.6589	27.152	27.7196	29.1739	23.212	26.2783
2017-09-08 19:35:00	25.9245	25.4586	24.9094	23.747	31.4109	24.1664	26.9517	23.6048	25.0508	22.0071	31.8648	20.317	23.6589	27.1534	27.7181	29.1739	23.1719	26.277
2017-09-08 19:40:00	25.9258	25.4586	24.912	23.747	31.4135	24.1664	26.953	23.6075	25.0599	22.0052	31.8661	20.3227	23.6615	27.1534	27.7181	29.1781	23.1525	26.2796
2017-09-08 19:45:00	25.9245	25.4477	24.9107	23.747	31.4135	24.1664	26.9543	23.6048	25.0534	22.0027	31.8661	20.3214	23.6615	27.156	27.7196	29.1753	23.1311	26.2796
2017-09-08 19:50:00	25.9232	25.4477	24.9107	23.747	31.4109	24.1683	26.9517	23.6035	25.0547	22.0052	31.8622	20.3201	23.6589	27.1573	27.7196	29.171	23.1311	26.2796
2017-09-08 19:55:00	25.9214	25.4451	24.9094	23.7422	31.3786	24.1683	26.949	23.5401	25.0534	22.0052	31.8622	20.3201	23.6589	27.1573	27.7181	29.1739	23.1544	26.277
2017-09-08 20:00:00	25.9175	25.4411	24.9068	23.7408	31.4039	24.1489	26.9477	23.5992	25.0508	22.0052	31.8583	20.3201	23.6576	27.156	27.7181	29.1578	23.1544	26.2796
2017-09-08 20:05:00	25.9175	25.4411	24.9055	23.7379	31.4053	24.1489	26.9477	23.5965	25.0508	22.0052	31.8557	20.3188	23.6576	27.1573	27.7181	29.1668	23.1562	26.2757
2017-09-08 20:10:00	25.9175	25.4398	24.9028	23.7365	31.4039	24.1489	26.9451	23.5965	25.0508	22.0052	31.8557	20.3157	23.655	27.1534	27.7153	29.1621	23.1738	26.2757
2017-09-08 20:15:00	25.9149	25.4372	24.9011	23.7336	31.4026	24.1489	26.9451	23.5952	25.0468	22.0052	31.8526	20.3157	23.6524	27.1534	27.7125	29.1621	23.1738	26.2731
2017-09-08 20:20:00	25.9136	25.4359	24.8998	23.7322	31.4	24.1489	26.9438	23.5926	25.0468	22.0052	31.85	20.317	23.6524	27.1534	27.7139	29.1621	23.1719	26.27
2017-09-08 20:25:00	25.911	25.4359	24.8985	23.7279	31.3974	24.1489	26.9438	23.5887	25.0425	22.0052	31.8434	20.3131	23.6511	27.152	27.7125	29.1578	23.1914	26.2661
2017-09-08 20:30:00	25.9097	25.4302	24.8919	23.7217	31.3948	24.1507	26.9438	23.5887	25.0425	22.0071	31.8434	20.3091	23.6484	27.1494	27.711	29.0518	23.1932	26.2687
2017-09-08 20:35:00	25.9057	25.4302	24.8919	23.6983	31.3948	24.1489	26.9411	23.586	25.0412	21.9877	31.8408	20.3091	23.6471	27.1481	27.7021	29.1431	23.1951	26.2687
2017-09-08 20:40:00	25.904	25.4263	24.8945	23.7174	31.3922	24.1507	26.9398	23.583	25.0399	21.9895	31.8395	20.3091	23.6441	27.1468	27.7063	29.1275	23.1757	26.2661
2017-09-08 20:45:00	25.9027	25.4263	24.8919	23.7159	31.3909	24.1507	26.9367	23.5817	25.0359	21.9895	31.8369	20.3078	23.6441	27.1468	27.7063	29.1493	23.1738	26.2661
2017-09-08 20:50:00	25.8987	25.4224	24.8906	23.7131	31.3813	24.1294	26.9341	23.5777	25.0359	21.9895	31.8325	20.3078	23.6402	27.1451	27.7035	29.1446	23.1738	26.2648
2017-09-08 20:55:00	25.8987	25.4211	24.8867	23.7116	31.3839	24.1276	26.9328	23.5764	25.032	21.9895	31.8299	20.3052	23.6388	27.1425	27.7035	29.1446	23.1932	26.2608
2017-09-08 21:00:00	25.8922	25.4184	24.8836	23.7088	31.3786	24.1294	26.9328	23.5712	25.0307	21.9877	31.8273	20.3052	23.6402	27.1412	27.6992	29.1389	23.1757	26.2608
2017-09-08 21:05:00	25.8896	25.4141	24.8836	23.7026	31.3773	24.1294	26.9275	23.5712	25.0185	21.9895	31.8273	20.3013	23.6362	27.1372	27.6992	29.1375	23.1738	26.2582
2017-09-08 21:10:00	25.8896	25.4141	24.8797	23.7045	31.3747	24.1294	26.9262	23.5699	25.0172	21.9895	31.8234	20.3013	23.6323	27.1385	27.6992	29.136	23.1738	26.2569
2017-09-08 21:15:00	25.8883	25.4101	24.8784	23.7011	31.3734	24.1294	26.9249	23.5655	25.0145	21.9895	31.8194	20.2969	23.6297	27.1346	27.6964	29.1375	23.1738	26.2569
2017-09-08 21:20:00	25.8839	25.4075	24.8784	23.6968	31.3677	24.1276	26.9236	23.5629	25.0132	21.9895	31.8138	20.2969	23.6284	27.1346	27.6964	29.1289	23.1719	26.2539
2017-09-08 21:25:00	25.8839	25.4049	24.8679	23.6925	31.369	24.1088	26.9236	23.5524	25.0132	21.9682	31.8164	20.2943	23.6297	27.1333	27.6921	29.1289	23.1719	26.2525
2017-09-08 21:30:00	25.8883	25.4101	24.8758	23.6925	31.3734	24.1294	26.9275	23.5616	25.0172	21.9914	31.8164	20.2943	23.631	27.1333	27.6803	29.1318	23.1914	26.2569
2017-09-08 21:35:00	25.8852	25.4049	24.8771	23.6954	31.3703	24.1294	26.9209	23.5629	25.0132	21.9914	31.8151	20.2969	23.6297	27.1346	27.6935	29.1318	23.1738	26.2569
2017-09-08 21:40:00	25.8839	25.4062	24.8784	23.6954	31.3664	24.1294	26.9209	23.5616	25.0102	21.9914	31.8125	20.2969	23.6284	27.1372	27.6935	29.1256	23.1951	26.2556
2017-09-08 21:45:00	25.88	25.401	24.8719	23.6925	31.3625	24.1107	26.9165	23.5563	25.0063	21.9701	31.8125	20.293	23.624	27.1346	27.6921	29.1242	23.1757	26.2556
2017-09-08 21:50:00	25.8734	25.3966	24.8636	23.6897	31.3586	24.1107	26.9152	23.555	25.0063	21.9701	31.8033	20.2917	23.6214	27.1294	27.6893	29.12	23.1776	26.2447
2017-09-08 21:55:00	25.8625	25.3953	24.8649	23.6854	31.3559	24.1107	26.9099	23.5524	25.0049	21.9701	31.802	20.2917	23.6188	27.1263	27.6907	29.12	23.197	26.2486
2017-09-08 22:00:00	25.8612	25.3914	24.8557	23.682	31.3559	24.1088	26.9099	23.548	24.9997	21.9701	31.7963	20.2825	23.576	27.1263	27.686	29.1143	23.1757	26.2486
2017-09-08 22:05:00	25.8586	25.3888	24.857	23.6777	31.3463	24.1088	26.9112	23.5467	24.9984	21.9701	31.7976	20.2864	23.6188	27.1263	27.6831	29.1157	23.1757	26.2434
2017-09-08 22:10:00	25.8546	25.3874	24.8557	23.6777	31.3503	24.1088	26.9086	23.5441	24.9971	21.9701	31.7924	20.2851	23.6174	27.125	27.6817	29.1114	23.1738	26.2421
2017-09-08 22:15:00	25.856	25.3835	24.8557	23.6749	31.3476	24.1088	26.9112	23.5441	24.9958	21.9701	31.7937	20.2851	23.6174	27.1224	27.6817	29.1114	23.1738	26.2408
2017-09-08 22:20:00	25.8546	25.3835	24.8531	23.6734	31.3437	24.0969	26.9073	23.5414	24.9945	21.9701	31.7749	20.2825	23.6161	27.1224	27.6817	29.1086	23.1544	26.2408
2017-09-08 22:25:00	25.8516	25.3805	24.8518	23.672	31.3411	24.0894	26.9073	23.5375	24.9927	21.9701	31.7871	20.2808	23.6148	27.1224	27.6803	29.1067	23.1562	26.2381
2017-09-08 22:30:00	25.849	25.3791	24.8518	23.6644	31.3411	24.0913	26.9073	23.5375	24.9914	21.9701	31.7871	20.2825	23.6135	27.1185	27.6789	29.1039	23.1757	26.2364
2017-09-08 22:35:00	25.8503	25.3765	24.8487	23.6663	31.3398	24.0913	26.9073	23.5362	24.9914	21.9701	31.7858	20.2808	23.5838	27.1211	27.6775	29.1039	23.1562	26.2364
2017-09-08 22:40:00	25.845	25.3752	24.8461	23.6644	31.3385	24.0913	26.9073	23.5362	24.9901	21.9701	31.7815	20.2781	23.6092	27.1211	27.6746	29.101	23.1581	26.2338
2017-09-08 22:45:00	25.845	25.3726	24.8448	23.6629	31.3354	24.0913	26.9047	23.5349	24.9875	21.9488	31.7788	20.2781	23.6109	27.1185	27.6732	29.0968	23.1581	26.2351
2017-09-08 22:50:00	25.8437	25.37	24.8448	23.6601	31.3354	24.0913	26.9047	23.5318	24.9862	21.9488	31.7788	20.2781	23.6092	27.1185	27.6746	29.0982	23.16	26.2338
2017-09-08 22:55:00	25.8411	25.3687	24.8422	23.6586	31.3328	24.0931	26.9047	23.5305	24.9862	21.9488	31.7762	20.2768	23.6092	27.1185	27.6732	29.0954	23.0365	26.2338
2017-09-08 23:00:00	25.8398	25.3687	24.8422	23.6558	31.3315	24.0931	26.9033	23.5279	24.9836	21.9507	31.7749	20.2768	23.6092	27.1185	27.6732	29.0939	23.0772	26.2312
2017-09-08 23:05:00	25.8398	25.3661	24.8383	23.6558	31.3302	24.0931	26.9047	23.5253	24.9836	21.9488	31.771	20.2755	23.6065	27.1172	27.6718	29.0911	23.0365	26.2312
2017-09-08 23:10:00	25.8372	25.363	24.8383	23.6529	31.3289	24.0931	26.9033	23.5253	24.9823	21.9488	31.7697	20.2768	23.6065	27.1172	27.6718	29.0911	23.0383	26.2299
2017-09-08 23:15:00	25.8359	25.3617	24.837	23.6515	31.3263	24.0931	26.902	23.5213	24.9809	21.9488	31.7684	20.2742	23.6065	27.1172	27.6689	29.0897	23.0383	26.2299
2017-09-08 23:20:00	25.8328	25.3604	24.837	23.6501	31.325	24.095	26.9033	23.5213	24.9796	21.9507	31.7658	20.2742	23.6065	27.1146	27.6671	29.0897	23.0195	26.2299
2017-09-08 23:25:00	25.8315	25.3578	24.833	23.6472	31.321	24.0718	26.9003	23.52	24.977	21.9488	31.764	20.2729	23.6052	27.1146	27.6689	29.0864	23.0383	26.2272
2017-09-08 23:30:00	25.8315	25.3564	24.833	23.6453	31.321	24.0718	26.8989	23.5174	24.9753	21.9488	31.764	20.2716	23.6052	27.1133	27.6671	29.0821	23.0176	26.2259
2017-09-08 23:35:00	25.8263	25.3551	24.8313	23.6424	31.3184	24.0718	26.8976	23.5161	24.9727	21.9488	31.7614	20.2703	23.6026	27.112	27.6671	29.0821	23.0176	26.2233
2017-09-08 23:40:00	25.8263	25.3525	24.83	23.641	31.3154	24.07	26.8963	23.5161	24.9713	21.93	31.7588	20.2703	23.6026	27.112	27.6642	29.0793	23.0176	26.2233
2017-09-08 23:45:00	25.825	25.3499	24.826	23.6324	31.314	24.0718	26.8963	23.513	24.9687	21.9319	31.7562	20.2354	23.6026	27.1102	27.6642	29.0764	23.0158	26.2233
2017-09-08 23:50:00	25.8223	25.3499	24.826	23.6324	31.3101	24.07	26.8937	23.5104	24.9687	21.9319	31.7548	20.2664	23.6	27.1102	27.6642	29.075	23.0158	26.2207
2017-09-08 23:55:00	25.8223	25.3473	24.8247	23.6295	31.3101	24.0718	26.8924	23.5091	24.9674	21.9319	31.7522	20.2664	23.6	27.1076	27.6614	29.0736	23.0158	26.2207
2017-09-09	25.8184	25.3455	24.8234	23.6281	31.3075	24.07	26.8924	23.5065	24.9674	21.9319	31.7522	20.2633	23.5987	27.1063	27.6614	29.0736	23.0158	26.2189
2017-09-09 00:05:00	25.8184	25.3429	24.8221	23.6248	31.3049	24.07	26.8897	23.5052	24.9635	21.9319	31.7483	20.2633	23.5987	27.1063	27.66	29.0689	23.0158	26.2163
2017-09-09 00:10:00	25.8154	25.3403	24.8169	23.6233	31.3036	24.07	26.8897	23.5038	24.9635	21.9319	31.7483	20.2607	23.5961	27.1063	27.66	29.066	23.0158	26.215
2017-09-09 00:15:00	25.814	25.339	24.8169	23.6205	31.2992	24.0718	26.8858	23.5025	24.9609	21.9319	31.7465	20.2607	23.5947	27.1037	27.6571	29.0646	23.0158	26.215
2017-09-09 00:20:00	25.8127	25.3364	24.8156	23.619	31.2979	24.0506	26.8858	23.4999	24.9596	21.9319	31.7426	20.2594	23.5947	27.1037	27.6557	29.0618	23.0158	26.2137
2017-09-09 00:25:00	25.8101	25.3351	24.8138	23.619	31.2966	24.0506	26.8814	23.4986	24.9578	21.9319	31.74	20.2594	23.5947	27.1037	27.6571	29.0618	23.0158	26.2137
2017-09-09 00:30:00	25.8075	25.3324	24.8112	23.6162	31.294	24.0506	26.71	23.4955	24.9565	21.9338	31.7374	20.2594	23.5917	27.1024	27.6557	29.0604	23.0176	26.2111
2017-09-09 00:35:00	25.8062	25.3311	24.8099	23.6147	31.2927	24.0506	26.8787	23.4942	24.9539	21.9338	31.7361	20.2554	23.5904	27.1024	27.6557	29.0575	23.0365	26.2111
2017-09-09 00:40:00	25.8036	25.3281	24.806	23.6119	31.29	24.0506	26.8787	23.4929	24.9526	21.9106	31.7335	20.2528	23.5904	27.0998	27.6529	29.0533	23.0195	26.2111
2017-09-09 00:45:00	25.8023	25.3254	24.8073	23.6104	31.2887	24.0506	26.8774	23.4903	24.9513	21.9125	31.7291	20.2554	23.5904	27.0998	27.6529	29.05	23.0176	26.2072
2017-09-09 00:50:00	25.7979	25.3241	24.8047	23.6057	31.2861	24.0506	26.8748	23.4877	24.95	21.9125	31.7291	20.2528	23.5878	27.0985	27.6514	29.05	23.0176	26.2085
2017-09-09 00:55:00	25.7979	25.3215	24.8007	23.6057	31.2835	24.0506	26.8735	23.4837	24.9487	21.9125	31.7252	20.2502	23.5864	27.0971	27.65	29.0443	23.0176	26.2045
2017-09-09 01:00:00	25.7686	25.3189	24.7994	23.6014	31.2817	24.0506	26.8708	23.4811	24.9447	21.9125	31.7252	20.2515	23.5838	27.0958	27.6467	29.0414	22.9963	26.2015
2017-09-09 01:05:00	25.7913	25.3163	24.7964	23.6014	31.2791	24.0318	26.8695	23.4811	24.9434	21.9125	31.7199	20.2476	23.5838	27.0928	27.6453	29.0414	23.0176	26.2015
2017-09-09 01:10:00	25.79	25.315	24.7964	23.5971	31.2752	24.0336	26.8669	23.4767	24.9421	21.9125	31.7186	20.2476	23.5825	27.0928	27.6439	29.0443	23.0176	26.2015
2017-09-09 01:15:00	25.79	25.315	24.7964	23.5956	31.2752	24.0336	26.8669	23.4767	24.9391	21.9125	31.7173	20.2476	23.5825	27.0928	27.6439	29.04	23.0176	26.2015
2017-09-09 01:20:00	25.7874	25.3093	24.7938	23.5942	31.2739	24.0336	26.8651	23.4741	24.9391	21.9125	31.7147	20.2476	23.5799	27.0928	27.6439	29.0372	23.0195	26.1976
2017-09-09 01:25:00	25.7861	25.3093	24.7911	23.5899	31.2643	24.0355	26.8625	23.4728	24.9377	21.9125	31.7134	20.2458	23.5799	27.0915	27.641	29.0372	23.0195	26.1976
2017-09-09 01:30:00	25.7861	25.308	24.7898	23.5899	31.2617	24.0355	26.8625	23.4702	24.9351	21.9125	31.7103	20.2458	23.5786	27.0902	27.6396	29.0358	23.0214	26.1976
2017-09-09 01:35:00	25.7822	25.3054	24.7885	23.588	31.2604	24.0355	26.8585	23.4689	24.9338	21.9125	31.709	20.2432	23.5786	27.0915	27.6396	29.0329	23.0214	26.195
2017-09-09 01:40:00	25.7791	25.3041	24.7885	23.5851	31.2577	24.0355	26.8585	23.4662	24.9312	21.8949	31.7064	20.2419	23.5773	27.0889	27.6396	29.031	23.0214	26.195
2017-09-09 01:45:00	25.7778	25.3014	24.7859	23.5808	31.2564	24.0355	26.8572	23.4649	24.9299	21.893	31.7051	20.2419	23.576	27.0889	27.6368	29.0282	23.0214	26.195
2017-09-09 01:50:00	25.7765	25.3014	24.7833	23.5808	31.2538	24.0336	26.8585	23.4623	24.9299	21.893	31.7025	20.2406	23.576	27.0889	27.6368	29.0282	23.0214	26.1936
2017-09-09 01:55:00	25.7739	25.2975	24.782	23.5794	31.2512	24.0142	26.8559	23.4623	24.9273	21.893	31.6999	20.2419	23.576	27.0889	27.6368	29.0254	23.0214	26.1827
2017-09-09 02:00:00	25.7739	25.2975	24.7789	23.5751	31.2499	24.0142	26.8519	23.4579	24.926	21.893	31.6985	20.238	23.5742	27.0876	27.6368	29.0239	23.0195	26.1827
2017-09-09 02:05:00	25.7699	25.2931	24.7776	23.5737	31.2468	24.0142	26.8519	23.4553	24.9229	21.893	31.6929	20.238	23.5716	27.0876	27.6339	29.0225	23.0214	26.1801
2017-09-09 02:10:00	25.7686	25.2905	24.775	23.5689	31.2442	24.0142	26.8493	23.454	24.9229	21.893	31.6916	20.234	23.569	27.0876	27.6325	29.0211	23.0214	26.1801
2017-09-09 02:15:00	25.7686	25.2905	24.775	23.5646	31.2429	24.0142	26.8449	23.454	24.919	21.8912	31.6916	20.2354	23.569	27.0849	27.6278	29.0168	23.0214	26.1788
2017-09-09 02:20:00	25.766	25.2905	24.7724	23.5646	31.2416	24.0142	26.8449	23.4514	24.919	21.893	31.6903	20.2327	23.5703	27.0836	27.6292	29.0168	23.0597	26.1762
2017-09-09 02:25:00	25.7647	25.2866	24.7698	23.5646	31.239	24.0142	26.8436	23.4501	24.915	21.8912	31.6863	20.234	23.5677	27.0836	27.6292	29.0121	23.0578	26.1762
2017-09-09 02:30:00	25.7617	25.284	24.7684	23.5617	31.2364	24.0142	26.8409	23.4474	24.915	21.8717	31.6863	20.2314	23.5677	27.081	27.6292	29.0121	23.0408	26.1749
2017-09-09 02:35:00	25.7603	25.2827	24.7671	23.5603	31.2324	23.9929	26.8409	23.4448	24.9124	21.8755	31.6837	20.2301	23.5651	27.0797	27.6292	29.014	23.0214	26.1749
2017-09-09 02:40:00	25.7577	25.2787	24.7645	23.556	31.2337	23.9929	26.8383	23.4431	24.9098	21.8736	31.6811	20.2284	23.5651	27.0784	27.625	29.0093	23.0195	26.1749
2017-09-09 02:45:00	25.7564	25.2787	24.7632	23.5546	31.2311	23.9929	26.837	23.4405	24.9111	21.8736	31.6798	20.2271	23.5651	27.0784	27.625	29.0079	23.0214	26.171
2017-09-09 02:50:00	25.7538	25.2757	24.7632	23.5546	31.2294	23.9929	26.8357	23.4391	24.9072	21.8755	31.6754	20.2271	23.5637	27.0771	27.6235	29.0079	23.0195	26.171
2017-09-09 02:55:00	25.7538	25.2744	24.7588	23.5531	31.2268	23.9929	26.833	23.4365	24.9041	21.8755	31.6754	20.2257	23.5637	26.9346	27.6207	29.0036	23.0214	26.1696
2017-09-09 03:00:00	25.7512	25.2717	24.7575	23.5498	31.2228	23.9911	26.8317	23.4352	24.9015	21.8774	31.6728	20.2231	23.5624	27.074	27.6207	29.0036	22.9982	26.1696
2017-09-09 03:05:00	25.7512	25.2704	24.7458	23.5469	31.2228	23.9929	26.8317	23.4326	24.9015	21.8755	31.6715	20.2231	23.5611	27.074	27.6207	29.0008	23.0001	26.1666
2017-09-09 03:10:00	25.7499	25.2704	24.7549	23.5455	31.1918	23.9929	26.8286	23.4313	24.9015	21.8774	31.6689	20.2231	23.5611	27.074	27.6179	28.9993	23.0001	26.1683
2017-09-09 03:15:00	25.7472	25.2652	24.7536	23.5441	31.2189	23.9929	26.8273	23.43	24.9002	21.8774	31.6689	20.2218	23.5611	27.074	27.6164	28.9965	23.0001	26.164
2017-09-09 03:20:00	25.7429	25.2639	24.7497	23.5398	31.2163	23.9929	26.8247	23.4286	24.8976	21.8774	31.6649	20.2192	23.5598	27.0727	27.6164	28.9932	23.0001	26.1653
2017-09-09 03:25:00	25.7429	25.2639	24.7523	23.5398	31.2137	23.9735	26.8247	23.4273	24.8963	21.8755	31.6623	20.2192	23.5585	27.0701	27.6136	28.9965	23.0001	26.164
2017-09-09 03:30:00	25.7416	25.2626	24.7497	23.5355	31.2119	23.9754	26.8221	23.4243	24.8937	21.8774	31.6636	20.2192	23.5598	27.0701	27.6136	28.9918	23.0001	26.164
2017-09-09 03:35:00	25.7416	25.26	24.7471	23.5369	31.2093	23.9754	26.8207	23.423	24.8924	21.8548	31.6593	20.2192	23.5568	27.0701	27.6122	28.9889	23.002	26.1614
2017-09-09 03:40:00	25.7389	25.26	24.7458	23.534	31.208	23.9754	26.8207	23.4217	24.8924	21.8567	31.658	20.2179	23.5554	27.0701	27.6122	28.9875	23.002	26.1614
2017-09-09 03:45:00	25.7363	25.2556	24.744	23.5307	31.2054	23.9754	26.8181	23.4203	24.8897	21.8567	31.6566	20.2179	23.5568	27.0688	27.6089	28.9847	23.0233	26.1587
2017-09-09 03:50:00	25.735	25.2556	24.7414	23.5264	31.2041	23.9754	26.8168	23.4177	24.8854	21.8567	31.654	20.2166	23.5554	27.0662	27.6089	28.9833	23.002	26.1587
2017-09-09 03:55:00	25.7324	25.253	24.7414	23.525	31.2014	23.9754	26.8168	23.4177	24.8854	21.8548	31.654	20.2153	23.5541	27.0675	27.6089	28.9804	23.002	26.1587
2017-09-09 04:00:00	25.7311	25.2517	24.7375	23.525	31.1988	23.9754	26.8141	23.4138	24.8854	21.8567	31.6501	20.2153	23.5554	27.0662	27.606	28.9804	23.002	26.1574
2017-09-09 04:05:00	25.728	25.249	24.7388	23.5221	31.1975	23.9754	26.8124	23.4125	24.8814	21.8567	31.6475	20.214	23.5528	27.0662	27.6089	28.979	22.9825	26.1574
2017-09-09 04:10:00	25.728	25.2464	24.7375	23.5207	31.1945	23.9754	26.8111	23.4125	24.871	21.8567	31.6449	20.214	23.5528	27.0662	27.606	28.9728	23.002	26.1548
2017-09-09 04:15:00	25.7241	25.2438	24.7348	23.5164	31.1932	23.9566	26.8084	23.4098	24.8788	21.8567	31.6449	20.2109	23.5528	27.0649	27.6046	28.9686	22.9844	26.1548
2017-09-09 04:20:00	25.7267	25.2438	24.7335	23.5164	31.1905	23.9548	26.8084	23.4081	24.8788	21.8567	31.6436	20.2109	23.5502	27.0649	27.6046	28.9553	22.9863	26.1548
2017-09-09 04:25:00	25.7215	25.2425	24.7309	23.5135	31.1892	23.9566	26.8058	23.4055	24.8749	21.8567	31.6422	20.2109	23.5502	27.0636	27.6018	28.9714	22.9863	26.1535
2017-09-09 04:30:00	25.7202	25.2394	24.7296	23.5087	31.1866	23.9548	26.8058	23.4042	24.8749	21.8586	31.6392	20.2083	23.5489	27.0623	27.6018	28.9714	22.9888	26.1491
2017-09-09 04:35:00	25.7176	25.2394	24.7309	23.5073	31.184	23.9566	26.8045	23.4002	24.8736	21.8567	31.6366	20.207	23.5489	27.0623	27.6004	28.9686	22.9863	26.1491
2017-09-09 04:40:00	25.7149	25.2381	24.7296	23.5073	31.1827	23.9566	26.8018	23.3976	24.871	21.8354	31.6353	20.207	23.5476	27.0623	27.6004	28.9643	23.0057	26.1465
2017-09-09 04:45:00	25.7149	25.2355	24.727	23.503	31.1801	23.9566	26.8005	23.3976	24.8679	21.8354	31.63	20.207	23.5476	27.0597	27.6004	28.9629	22.9863	26.1465
2017-09-09 04:50:00	25.7136	25.2368	24.7252	23.5016	31.1788	23.9548	26.8005	23.3963	24.8679	21.8354	31.6313	20.2057	23.5463	27.0597	27.5975	28.9601	22.9888	26.1465
2017-09-09 04:55:00	25.7106	25.2316	24.72	23.4987	31.1744	23.9566	26.7979	23.3937	24.8653	21.8354	31.6287	20.2057	23.5463	27.0597	27.5975	28.9601	22.9888	26.1439
2017-09-09 05:00:00	25.7066	25.2316	24.7161	23.4958	31.1718	23.9566	26.7935	23.3937	24.864	21.8373	31.6274	20.2044	23.5463	27.0579	27.59	28.9587	22.9888	26.1426
2017-09-09 05:05:00	25.7066	25.2303	24.7135	23.4944	31.1718	23.9353	26.7948	23.3924	24.8627	21.8354	31.6152	20.203	23.545	27.0579	27.5933	28.9587	22.9907	26.1426
2017-09-09 05:10:00	25.7053	25.2277	24.7148	23.4911	31.1705	23.9353	26.7935	23.3893	24.8601	21.8354	31.6113	20.203	23.545	27.0579	27.5843	28.9553	22.9907	26.1426
2017-09-09 05:15:00	25.7053	25.2263	24.7122	23.4896	31.1665	23.9353	26.7935	23.3867	24.8601	21.8373	31.6217	20.2017	23.5437	27.0579	27.571	28.9525	22.9907	26.14
2017-09-09 05:20:00	25.7027	25.2233	24.7095	23.4853	31.1639	23.9353	26.7909	23.3854	24.8588	21.8354	31.6204	20.1991	23.5437	27.0579	27.5933	28.9525	22.9907	26.14
2017-09-09 05:25:00	25.6988	25.222	24.7078	23.4825	31.1626	23.9372	26.7895	23.3854	24.8561	21.8354	31.6178	20.1991	23.5423	27.0566	27.59	28.9511	22.9907	26.1387
2017-09-09 05:30:00	25.6975	25.2194	24.7052	23.481	31.1626	23.9353	26.7869	23.3814	24.8535	21.8354	31.6165	20.1991	23.5423	27.0566	27.59	28.9497	22.9888	26.1387
2017-09-09 05:35:00	25.6975	25.2194	24.7026	23.481	31.1569	23.9353	26.7843	23.3814	24.8518	21.816	31.6126	20.1965	23.5397	27.0553	27.59	28.9483	22.9888	26.1347
2017-09-09 05:40:00	25.6962	25.2154	24.7012	23.4782	31.1556	23.9353	26.7843	23.3775	24.8518	21.8178	31.6113	20.1952	23.538	27.054	27.59	28.944	22.9907	26.1347
2017-09-09 05:45:00	25.6918	25.2154	24.7026	23.4739	31.153	23.9159	26.783	23.3731	24.8478	21.8178	31.6099	20.1952	23.5397	27.0501	27.59	28.9426	23.027	26.1321
2017-09-09 05:50:00	25.6892	25.2115	24.6999	23.4739	31.1517	23.9159	26.7803	23.3705	24.8465	21.8178	31.6043	20.1934	23.538	27.0501	27.5885	28.9412	23.1274	26.1278
2017-09-09 05:55:00	25.6866	25.2089	24.6986	23.4691	31.1504	23.9159	26.7803	23.3705	24.8452	21.8178	31.6056	20.1908	23.5341	27.0501	27.5857	28.9383	23.3475	26.1291
2017-09-09 06:00:00	25.6839	25.2006	24.6986	23.4662	31.1465	23.9178	26.7772	23.3692	24.8452	21.8178	31.6056	20.1908	23.5341	27.0488	27.5857	28.9336	23.5695	26.1278
2017-09-09 06:05:00	25.68	25.1967	24.6947	23.4662	31.1452	23.9178	26.7746	23.3666	24.84	21.8178	31.603	20.1908	23.5327	27.0462	27.5857	28.9293	23.8084	26.1251
2017-09-09 06:10:00	25.673	25.1901	24.689	23.4619	31.1395	23.9159	26.772	23.3653	24.8374	21.8178	31.6003	20.1869	23.5314	27.0449	27.5857	28.9222	23.9069	26.1238
2017-09-09 06:15:00	25.673	25.1871	24.6877	23.4619	31.1316	23.8965	26.772	23.36	24.8343	21.816	31.5951	20.179	23.5314	27.0405	27.5829	28.9208	23.8856	26.1212
2017-09-09 06:20:00	25.6691	25.1831	24.6864	23.4576	31.1246	23.8965	26.7693	23.3587	24.8317	21.7965	31.5938	20.176	23.5314	27.0353	27.5786	28.9161	23.8279	26.1199
2017-09-09 06:25:00	25.6652	25.1857	24.6825	23.4562	31.1142	23.8965	26.768	23.3556	24.8278	21.7947	31.5912	20.1694	23.5275	27.03	27.5786	28.9132	23.7658	26.1173
2017-09-09 06:30:00	25.6569	25.1818	24.6746	23.45	31.1102	23.8946	26.7614	23.3517	24.8212	21.7947	31.5881	20.1585	23.5249	27.0261	27.5772	28.9076	23.747	26.1173
2017-09-09 06:35:00	25.6503	25.1753	24.665	23.4457	31.098	23.8734	26.7531	23.3504	24.8129	21.7965	31.5842	20.1533	23.5236	27.0231	27.5772	28.9033	23.6059	26.1024
2017-09-09 06:40:00	25.6464	25.1709	24.6541	23.4414	31.0902	23.8734	26.7504	23.3438	24.809	21.7965	31.5829	20.1467	23.5249	27.0218	27.5743	28.9019	23.6059	26.1116
2017-09-09 06:45:00	25.6451	25.167	24.6476	23.4371	31.0806	23.8546	26.7518	23.3399	24.809	21.7947	31.5803	20.1319	23.5249	27.0152	27.5724	28.9047	23.604	26.1116
2017-09-09 06:50:00	25.6407	25.1604	24.6397	23.4338	31.074	23.8564	26.7491	23.3329	24.809	21.7947	31.5763	20.1279	23.5249	27.01	27.5696	28.9005	23.5444	26.1077
2017-09-09 06:55:00	25.6355	25.1578	24.634	23.4295	31.0657	23.8546	26.7452	23.3224	24.809	21.7928	31.5724	20.1118	23.5205	27.0043	27.5654	28.8957	23.4441	26.1038
2017-09-09 07:00:00	25.6315	25.1521	24.6262	23.4266	31.0535	23.8333	26.7408	23.3102	24.8051	21.7928	31.568	20.093	23.5205	26.9869	27.5583	28.8915	23.419	26.0972
2017-09-09 07:05:00	25.6263	25.1403	24.6192	23.4266	31.0456	23.8333	26.7342	23.3062	24.7981	21.7909	31.5654	20.0686	23.5179	26.9682	27.5507	28.8816	23.3958	26.0902
2017-09-09 07:10:00	25.6206	25.1334	24.6153	23.4166	31.036	23.8101	26.7289	23.2966	24.7837	21.7696	31.5576	20.0555	23.5166	26.952	27.5422	28.8683	23.2973	26.0824
2017-09-09 07:15:00	25.6154	25.1268	24.6087	23.4132	31.0269	23.8101	26.7153	23.2927	24.7715	21.7677	31.5576	20.0419	23.5153	26.9403	27.5408	28.8641	23.3337	26.0741
2017-09-09 07:20:00	25.6115	25.1172	24.6074	23.4075	31.016	23.7907	26.7087	23.2817	24.7579	21.7677	31.5467	20.0297	23.51	26.939	27.5365	28.8593	23.2547	26.0702
2017-09-09 07:25:00	25.6006	25.1041	24.6031	23.4004	31.0055	23.7907	26.7087	23.2686	24.7553	21.764	31.544	20.0192	23.5031	26.9377	27.5332	28.8536	23.1914	26.0593
2017-09-09 07:30:00	25.5966	25.0958	24.5978	23.3927	30.9933	23.7694	26.7056	23.2441	24.754	21.764	31.5427	20.0109	23.4991	26.9307	27.5261	28.8508	23.0885	26.0488
2017-09-09 07:35:00	25.5927	25.0893	24.59	23.3856	30.9837	23.7675	26.7087	23.2363	24.7488	21.7427	31.524	20.0031	23.4978	26.9215	27.5218	28.8404	23.0847	26.0431
2017-09-09 07:40:00	25.5831	25.0853	24.5817	23.3784	30.9784	23.7481	26.7043	23.2253	24.7418	21.7408	31.5157	19.9908	23.4978	26.9146	27.5233	28.8319	23.0408	26.0326
2017-09-09 07:45:00	25.5818	25.0879	24.5764	23.3736	30.9693	23.7275	26.699	23.2131	24.7243	21.7408	31.5157	19.976	23.4965	26.9028	27.5157	28.8347	22.9982	26.0217
2017-09-09 07:50:00	25.5752	25.0823	24.5655	23.365	30.9584	23.7231	26.6898	23.2079	24.7152	21.737	31.517	19.9668	23.4886	26.8932	27.5114	28.829	22.9944	26.0126
2017-09-09 07:55:00	25.5696	25.0757	24.5538	23.3593	30.9461	23.7231	26.6736	23.1987	24.7069	21.7351	31.5091	19.9463	23.4886	26.8893	27.5029	28.829	22.9888	26.0056
2017-09-09 08:00:00	25.5643	25.0609	24.5442	23.3445	30.9344	23.6999	26.634	23.1891	24.703	21.7101	31.5091	19.9371	23.4803	26.8841	27.4968	28.829	22.9844	25.9938
2017-09-09 08:05:00	25.5656	25.053	24.5376	23.3383	30.9235	23.698	26.6178	23.1825	24.6951	21.7082	31.5104	19.9236	23.479	26.8771	27.4911	28.8248	22.9593	25.9803
2017-09-09 08:10:00	25.5591	25.0473	24.5293	23.3326	30.9156	23.6774	26.4231	23.165	24.679	21.7044	31.5078	19.9144	23.4777	26.8636	27.4826	28.8172	22.9361	25.9707
2017-09-09 08:15:00	25.5482	25.0447	24.5175	23.3283	30.9034	23.6774	26.5949	23.158	24.6628	21.7044	31.5104	19.9048	23.4712	26.8557	27.4826	28.8101	22.9324	25.9615
2017-09-09 08:20:00	25.5377	25.0382	24.5093	23.3149	30.8951	23.6542	26.5826	23.1445	24.6532	21.6794	31.5078	19.8913	23.4712	26.8505	27.4708	28.8026	22.8903	25.9532
2017-09-09 08:25:00	25.5268	25.0316	24.5053	23.3106	30.8737	23.6523	26.5747	23.1257	24.6467	21.6775	31.5039	19.8847	23.4668	26.8344	27.4665	28.7969	22.8885	25.9414
2017-09-09 08:30:00	25.5159	25.026	24.4918	23.2987	30.8589	23.6523	26.5637	23.1112	24.6279	21.675	31.5039	19.8725	23.4603	26.8222	27.4561	28.7855	22.8841	25.9384
2017-09-09 08:35:00	25.5041	25.0181	24.4905	23.2944	30.8458	23.631	26.5518	23.1029	24.6144	21.6712	31.5052	19.8712	23.4524	26.8196	27.4533	28.778	22.8822	25.9345
2017-09-09 08:40:00	25.5014	25.0111	24.4839	23.2858	30.8414	23.6292	26.5422	23.0693	24.6131	21.6693	31.5008	19.8659	23.4493	26.8061	27.449	28.7737	22.8803	25.9292
2017-09-09 08:45:00	25.4958	25.0085	24.4796	23.2767	30.8362	23.6273	26.5422	23.0867	24.6035	21.6675	31.4956	19.859	23.4524	26.8034	27.4386	28.7709	22.8765	25.9227
2017-09-09 08:50:00	25.477	25.0085	24.4717	23.271	30.8322	23.6079	26.5409	23.0789	24.5886	21.6656	31.4917	19.8446	23.4493	26.8021	27.4386	28.7619	22.8533	25.917
2017-09-09 08:55:00	25.4691	24.998	24.4639	23.2667	30.827	23.606	26.5316	23.0732	24.5886	21.6424	31.4834	19.8415	23.4441	26.8008	27.4272	28.7576	22.8301	25.9118
2017-09-09 09:00:00	25.3779	24.9993	24.4608	23.2624	30.82	23.606	26.518	23.0732	24.5795	21.6424	31.4821	19.8297	23.4362	26.7939	27.4112	28.7505	22.8283	25.9009
2017-09-09 09:05:00	25.4595	24.9993	24.4569	23.2547	30.8135	23.6041	26.522	23.0653	24.5768	21.6424	31.4808	19.8258	23.4349	26.7899	27.4168	28.743	22.8226	25.8996
2017-09-09 09:10:00	25.4517	24.998	24.453	23.2533	30.8122	23.5809	26.522	23.0614	24.5699	21.6386	31.4781	19.8162	23.428	26.7847	27.4168	28.733	22.8402	25.893
2017-09-09 09:15:00	25.4491	25.0019	24.4447	23.2461	30.8078	23.5809	26.5207	23.0544	24.5646	21.6368	31.4808	19.8122	23.428	26.7795	27.4097	28.7198	22.8188	25.8821
2017-09-09 09:20:00	25.4517	25.0033	24.4394	23.2447	30.7986	23.5809	26.511	23.0478	24.5659	21.6368	31.4755	19.8083	23.4214	26.7751	27.414	28.7226	22.8151	25.8673
2017-09-09 09:25:00	25.4434	25.0006	24.4316	23.2399	30.796	23.5597	26.5057	23.0478	24.5555	21.6136	31.4677	19.8013	23.4188	26.7712	27.4041	28.7141	22.7938	25.8529
2017-09-09 09:30:00	25.4408	25.0006	24.4272	23.2256	30.8013	23.5791	26.4991	23.0413	24.5607	21.6117	31.4729	19.7948	23.4157	26.7564	27.3979	28.7113	22.8107	25.866
2017-09-09 09:35:00	25.4298	24.9993	24.4058	23.2328	30.7999	23.5578	26.4829	23.0478	24.5633	21.6117	31.4729	19.7948	23.4079	26.7647	27.3965	28.6994	22.8088	25.862
2017-09-09 09:40:00	25.4329	25.0006	24.4194	23.2328	30.7986	23.5578	26.4842	23.0413	24.5607	21.6098	31.4755	19.7747	23.4079	26.7607	27.4026	28.6952	22.8088	25.8594
2017-09-09 09:45:00	25.4259	24.998	24.3993	23.227	30.7934	23.5559	26.4692	23.0413	24.5607	21.6098	31.4703	19.7812	23.4052	26.7538	27.3965	28.6923	22.7881	25.8485
2017-09-09 09:50:00	25.4154	24.9897	24.4098	23.227	30.7921	23.5365	26.4543	23.0382	24.5581	21.606	31.469	19.7773	23.3795	26.7538	27.3965	28.6819	22.7856	25.8354
2017-09-09 09:55:00	25.4154	24.9897	24.4032	23.2242	30.7851	23.554	26.4556	23.0317	24.5607	21.606	31.462	19.7734	23.3904	26.7525	27.3965	28.672	22.7856	25.8206
2017-09-09 10:00:00	25.4194	24.9845	24.3993	23.2208	30.7786	23.554	26.46	23.0225	24.5537	21.606	31.4633	19.7638	23.3891	26.7416	27.388	28.6673	22.7819	25.8311
2017-09-09 10:05:00	25.4167	24.9845	24.3993	23.2165	30.7746	23.5327	26.4543	23.0194	24.5511	21.6023	31.462	19.7612	23.3891	26.735	27.3818	28.6659	22.78	25.8271
2017-09-09 10:10:00	25.4124	24.9805	24.3954	23.2137	30.7703	23.5346	26.4569	23.0181	24.5446	21.6042	31.462	19.7515	23.3825	26.7337	27.3851	28.6644	22.7819	25.8193
2017-09-09 10:15:00	25.4111	24.9749	24.3884	23.2165	30.7663	23.5346	26.46	23.0168	24.5219	21.5847	31.4581	19.745	23.3808	26.7311	27.3894	28.6602	22.8032	25.8031
2017-09-09 10:20:00	25.4071	24.9749	24.3884	23.2079	30.769	23.5365	26.4583	23.0155	24.5419	21.6079	31.4555	19.7437	23.3756	26.7098	27.3804	28.6644	22.8069	25.7992
2017-09-09 10:25:00	25.3967	24.9736	24.3845	23.2151	30.7677	23.5384	26.3207	23.0115	24.5393	21.6098	31.4568	19.7398	23.3769	26.7376	27.3951	28.6673	22.8132	25.7961
2017-09-09 10:30:00	25.3967	24.9709	24.3831	23.2165	30.7624	23.5421	26.4543	23.0076	24.5406	21.6136	31.4528	19.7384	23.3677	26.7403	27.4026	28.6644	22.8188	25.7935
2017-09-09 10:35:00	25.391	24.9696	24.3792	23.2122	30.7572	23.5402	26.453	23.0076	24.5406	21.6154	31.4581	19.7384	23.3664	26.7433	27.4083	28.6602	22.8188	25.7935
2017-09-09 10:40:00	25.3884	24.9631	24.3779	23.2017	30.7528	23.5208	26.4451	23.0076	24.5336	21.6136	31.4555	19.7367	23.3568	26.7403	27.4007	28.6559	22.7975	25.7883
2017-09-09 10:45:00	25.3857	24.9574	24.3766	23.1946	30.7502	23.519	26.4464	23.0006	24.535	21.5923	31.4528	19.7301	23.3607	26.7189	27.3937	28.6441	22.7938	25.7844
2017-09-09 10:50:00	25.3735	24.9522	24.3722	23.1931	30.7354	23.4958	26.4315	22.9927	24.5188	21.5866	31.4528	19.7236	23.3515	26.7228	27.388	28.637	22.7668	25.7831
2017-09-09 10:55:00	25.3792	24.943	24.3456	23.1917	30.7288	23.5152	26.4367	22.9779	24.5232	21.5847	31.4472	19.7035	23.3502	26.7098	27.3804	28.6266	22.763	25.787
2017-09-09 11:00:00	25.3696	24.9399	24.3605	23.186	30.7275	23.492	26.4218	22.9779	24.5175	21.5634	31.4432	19.7088	23.3489	26.7241	27.3733	28.6167	22.7586	25.7857
2017-09-09 11:05:00	25.3761	24.9373	24.3631	23.1874	30.7179	23.4901	26.4301	22.9779	24.5083	21.5616	31.4406	19.7101	23.3568	26.7163	27.3586	28.6091	22.7336	25.7774
2017-09-09 11:10:00	25.3735	24.9347	24.3618	23.1712	30.7127	23.4689	26.4249	22.9726	24.5031	21.5578	31.4367	19.6952	23.3568	26.7098	27.3487	28.6091	22.7279	25.7333
2017-09-09 11:15:00	25.3709	24.9268	24.3199	23.1697	30.7048	23.467	26.4192	22.9508	24.4961	21.5365	31.4341	19.6616	23.3476	26.7041	27.3473	28.6105	22.7047	25.7682
2017-09-09 11:20:00	25.3683	24.9172	24.3522	23.1712	30.7035	23.467	26.4139	22.963	24.4922	21.5346	31.4271	19.6817	23.3367	26.6962	27.3411	28.5963	22.7028	25.6836
2017-09-09 11:25:00	25.3683	24.9146	24.3482	23.1621	30.6926	23.467	26.4042	22.9578	24.4813	21.5522	31.4284	19.6655	23.3406	26.688	27.3369	28.5741	22.701	25.7612
2017-09-09 11:30:00	25.3604	24.8959	24.3321	23.1564	30.6965	23.4651	26.3963	22.9508	24.476	21.5309	31.4245	19.6603	23.3301	26.6801	27.3341	28.5774	22.7185	25.7534
2017-09-09 11:35:00	25.3534	24.8998	24.3282	23.1478	30.683	23.4457	26.3989	22.9429	24.4721	21.5309	31.4192	19.6428	23.3315	26.6705	27.3208	28.5788	22.6564	25.7451
2017-09-09 11:40:00	25.3534	24.9081	24.312	23.1387	30.6751	23.467	26.388	22.9429	24.4747	21.5327	31.414	19.6441	23.3232	26.6718	27.3137	28.567	22.701	25.7425
2017-09-09 11:45:00	25.3574	24.8959	24.3199	23.1459	30.6778	23.467	26.4003	22.9416	24.4708	21.5346	31.4153	19.6481	23.3219	26.6666	27.3284	28.5712	22.7047	25.7399
2017-09-09 11:50:00	25.3561	24.8945	24.3159	23.1459	30.6764	23.4689	26.4042	22.939	24.4708	21.5365	31.4122	19.6454	23.3232	26.6692	27.3284	28.5741	22.7085	25.7399
2017-09-09 11:55:00	25.3495	24.8932	24.3146	23.1478	30.6686	23.452	26.4029	22.8931	24.4573	21.5384	31.4018	19.6467	23.3192	26.6692	27.3397	28.5642	22.7336	25.7281
2017-09-09 12:00:00	25.3521	24.8906	24.3146	23.1416	30.6577	23.452	26.4055	22.9267	24.4651	21.5189	31.4083	19.6441	23.3232	26.6718	27.3312	28.5642	22.738	25.7333
2017-09-09 12:05:00	25.3495	24.8919	24.312	23.1358	30.6712	23.452	26.4016	22.9189	24.4651	21.5403	31.4083	19.6415	23.3179	26.6736	27.3326	28.5774	22.7361	25.725
2017-09-09 12:10:00	25.3456	24.8862	24.312	23.1344	30.6668	23.4501	26.3989	22.9228	24.4651	21.5171	31.4057	19.6389	23.314	26.6749	27.3298	28.5727	22.711	25.725
2017-09-09 12:15:00	25.343	24.881	24.3094	23.1358	30.6577	23.4501	26.3989	22.9119	24.4573	21.5133	31.3992	19.628	23.3153	26.6718	27.3298	28.567	22.7085	25.7211
2017-09-09 12:20:00	25.332	24.8688	24.2985	23.1287	30.6524	23.4476	26.3963	22.9119	24.456	21.4939	31.3869	19.6267	23.3114	26.6705	27.318	28.5552	22.7047	25.7089
2017-09-09 12:25:00	25.3412	24.8771	24.2946	23.1182	30.6468	23.4476	26.391	22.9066	24.4494	21.492	31.3909	19.6214	23.3096	26.6614	27.3061	28.5438	22.7028	25.7119
2017-09-09 12:30:00	25.3334	24.8688	24.2863	23.1182	30.6415	23.425	26.384	22.8957	24.4411	21.492	31.3791	19.6092	23.3018	26.6627	27.3123	28.541	22.6796	25.705
2017-09-09 12:35:00	25.3268	24.8622	24.2906	23.1168	30.6402	23.425	26.388	22.8987	24.4398	21.492	31.3843	19.6053	23.3096	26.6575	27.3033	28.5438	22.7028	25.705
2017-09-09 12:40:00	25.3281	24.8635	24.285	23.1168	30.6415	23.4269	26.388	22.8878	24.4385	21.4958	31.376	19.6053	23.3031	26.6575	27.3123	28.5452	22.6878	25.6997
2017-09-09 12:45:00	25.3307	24.8635	24.281	23.1125	30.6402	23.4288	26.3897	22.8944	24.4372	21.5001	31.3747	19.6026	23.307	26.6601	27.3151	28.5467	22.6934	25.6958
[truncated: 45,072 more rows]

## Sheet: Spring 2018 raw weight data (kg
	high	control	control	low	high	control	high	low	control	low	low	control	high	control	high	low	high	low
[truncated: 28,513 more rows]

[truncated: 9 more sheets: Fall 2016 temperature data (C) , Fall 2017 temperature data (C), Spring 2018 temperature data C, Total adult bee masses (kg), Brood surface area (cm2), Spring 2018 patty consump. (g), Fall 2017 Newly emerged bees (g, Bee head weights Nov 2017, Hypopharyngeal gland size]
